# Supplementary material for: A public antibody class recognizes an S2 epitope exposed on open conformations of SARS-CoV-2 spike
Source: Nat Commun. 2022 Aug 4;13:4539. doi: 10.1038/s41467-022-32232-0 (PMC9352689; doi:10.1038/s41467-022-32232-0)
Supplement: Supplementary file 2 — Table S1 [file 41467_2022_32232_MOESM2_ESM.xlsx]

## Sheet: All
Combinatorial probe staining
Marker	Fluorochrome	Company	Clone	Dilution	Antibody used
SARS-CoV-2 S probe biotin	AF647	BioLegend	N/A	N/A	N/A
SARS-CoV-2 S probe biotin	BV421	BioLegend	N/A	N/A	N/A
IAV HA probe biotin	BUV615	BD Biosciences	N/A	N/A	N/A
IAV HA probe biotin	BV421	BioLegend	N/A	N/A	N/A
RSV F probe biotin	AF647	BioLegend	N/A	N/A	N/A
RSV F probe biotin	BUV615	BD Biosciences	N/A	N/A	N/A
HCV E1E2 probe biotin	AF647	BioLegend	N/A	N/A	N/A
HCV E1E2 probe biotin	BB515	BD Biosciences	N/A	N/A	N/A
HIV ConM Env probe biotin	BB515	BD Biosciences	N/A	N/A	N/A
HIV ConM Env probe biotin	BUV615	BD Biosciences	N/A	N/A	N/A
Tetanus toxoid	BB515	BD Biosciences	N/A	N/A	N/A
Tetanus toxoid	BV421	BioLegend	N/A	N/A	N/A
Viability	eF780	Thermo Fisher	N/A	0.25/100	eBioscience™ Fixable Viability Dye eFluor™ 780
CD4	eF780-APC	Thermo Fisher	OKT4	6/100	CD4 Antibody, APC-eFluor™ 780 (#47-0048-42) - Thermo Fisher
CD19	AF700	BioLegend	HIB19	10/100	Alexa Fluor® 700 anti-human CD19 Antibody (#302225) - BioLegend
IgD	BV785	Biolegend	IA6-2	6/100	Brilliant Violet 785™ anti-human IgD Antibody (#348241) - BioLegend
CD27	PE	BD Biosciences	M-T271	12/100	PE Mouse Anti-Human CD27 (#555441) - BD Biosciences
IgG	PE-Cy7	BD Biosciences	G18-145	6/100	PE-Cy™7 Mouse Anti-Human IgG (#561298) - BD Biosciences
IgM	BUV395	BD Biosciences	G20-127	10/100	BUV395 Rat Anti-Mouse IgM (#564025) - BD Biosciences
B cell sorting for Mabs Isolation
Marker	Fluorochrome	Company	Clone	Dilution	Antibody used
SARS-CoV-2 S probe biotin	AF647	BioLegend	N/A	N/A	N/A
SARS-CoV-2 S probe biotin	BV421	BioLegend	N/A	N/A	N/A
Viability	eF780	Thermo Fisher	N/A	0.25/100	eBioscience™ Fixable Viability Dye eFluor™ 780
CD3	eF780-APC	Thermo Fisher	UCHT1	6/100	CD3 Antibody, APC-eFluor™ 780 (47-0038-42) - Thermo Fisher
CD14	eF780-APC	Thermo Fisher	C1D3	6/100	CD14 Antibody, APC-eFluor™ 780 (47-0149-42) - Thermo Fisher
CD16	eF780-APC	Thermo Fisher	CB16	4/100	CD16 Antibody, APC-eFluor™ 780 (47-0168-42) - Thermo Fisher
CD19	AF700	BioLegend	HIB19	6/100	Alexa Fluor® 700 anti-human CD19 Antibody (#302225) - BioLegend
IgD	BV785	Biolegend	IA6-2	6/100	Brilliant Violet 785™ anti-human IgD Antibody (#348241) - BioLegend
CD27	PE	BD Biosciences	M-T271	12/100	PE Mouse Anti-Human CD27 (#555441) - BD Biosciences
B cell sorting for 10x Genomics
Marker	Fluorochrome/Barcode	Company	Clone	Dilution	Antibody used
SARS-CoV-2 S probe biotin	AF647	BioLegend	N/A	N/A	N/A
SARS-CoV-2 S probe biotin	BV421	BioLegend	N/A	N/A	N/A
Viability	eF780	Thermo Fisher	N/A	0.25/100	eBioscience™ Fixable Viability Dye eFluor™ 780
CD19	AF700	BioLegend	HIB19	6/100	Alexa Fluor® 700 anti-human CD19 Antibody (#302225) - BioLegend
CD298; β2 microglobulin,	Barcode C0251-C0260	BioLegend	LNH-94; 2M2	2/100	TotalSeq-C0251_260 anti-human Hashtag 1-10 Antibody (#394661-39470) - Biolegend
IgD	Barcode C0384	Biolegend	IA6-2	1/100	TotalSeq™-C0384 anti-human IgD Antibody (#348245) - Biolegend
CD27	Barcode C0154	Biolegend	O323	1/100	TotalSeq™-C0154 anti-human CD27 Antibody (#302853) - BioLegend
S-2P versus S-6p antigen-specific B cell characterization
Marker	Fluorochrome	Company	Clone	Dilution	Antibody used
SARS-CoV-2 S probe Strep-tag	DY649	Thermo Fisher	N/A	N/A	N/A
SARS-CoV-2 S probe Strep-tag	DY488	Thermo Fisher	N/A	N/A	N/A
Viability	eF780	Thermo Fisher	N/A	N/A	eBioscience™ Fixable Viability Dye eFluor™ 780
CD3	eF780-APC	Thermo Fisher	UCHT1	6/100	CD3 Antibody, APC-eFluor™ 780 (47-0038-42) - Thermo Fisher
CD14	eF780-APC	Thermo Fisher	C1D3	6/100	CD14 Antibody, APC-eFluor™ 780 (47-0149-42) - Thermo Fisher
CD16	eF780-APC	Thermo Fisher	CB16	4/100	CD16 Antibody, APC-eFluor™ 780 (47-0168-42) - Thermo Fisher
CD19	AF700	BioLegend	HIB19	6/100	Alexa Fluor® 700 anti-human CD19 Antibody (#302225) - BioLegend
IgD	BV785	Biolegend	IA6-2	6/100	Brilliant Violet 785™ anti-human IgD Antibody (#348241) - BioLegend
CD27	PE	BD Biosciences	M-T271	12/100	PE Mouse Anti-Human CD27 (#555441) - BD Biosciences
Ramos B cell binding assay
Marker	Fluorochrome	Company	Clone	Dilution	Antibody used
SARS-CoV-2 S probe biotin	AF647	Thermo Fisher		N/A
SARS-CoV-2 S probe biotin	BV421	Thermo Fisher		N/A
HIV ConM Env probe biotin	AF647	Thermo Fisher		N/A
HIV ConM Env probe biotin	BV421	Thermo Fisher		N/A
Viability	eF780	Thermo Fisher	N/A	N/A	eBioscience™ Fixable Viability Dye eFluor™ 780
IgG	PE-Cy7	BD Biosciences	G18-145	6/100	PE-Cy™7 Mouse Anti-Human IgG (#561298) - BD Biosciences
IgM	BV605	Biolegend	MHM-88	6/100	Brilliant Violet 605™ anti-human IgM Antibody (#314524) - Biolegend
Legend: Antibody panels used in the study
Column (A) describes the targeted markers, (B) coupled fluorochroms, (C) Providers, (D) Clones of monoclonal Antibodies, (E) Dilutions used for cell staining, (F) Recap information

## Sheet: antibody validation
Marker	Fluorochrome	Company	Clone	Dilution	Antibody used	Antibody validation
Viability	eF780	Thermo Fisher	N/A	0.25/100	eBioscience™ Fixable Viability Dye eFluor™ 780	https://www.thermofisher.com/order/catalog/product/65-0865-14	- clone
CD4	eF780-APC	Thermo Fisher	OKT4	6/100	CD4 Antibody, APC-eFluor™ 780 (#47-0048-42) - Thermo Fisher	https://www.thermofisher.com/antibody/product/CD4-Antibody-clone-OKT4-OKT-4-Monoclonal/47-0048-42	- clone
CD19	AF700	BioLegend	HIB19	10/100	Alexa Fluor® 700 anti-human CD19 Antibody (#302225) - BioLegend	https://www.biolegend.com/it-it/products/alexa-fluor-700-anti-human-cd19-antibody-3399	- clone
IgD	BV785	Biolegend	IA6-2	6/100	Brilliant Violet 785™ anti-human IgD Antibody (#348241) - BioLegend	https://www.biolegend.com/it-it/products/brilliant-violet-785-anti-human-igd-antibody-13612	- clone
CD27	PE	BD Biosciences	M-T271	12/100	PE Mouse Anti-Human CD27 (#555441) - BD Biosciences	https://www.bdbiosciences.com/en-nl/products/reagents/flow-cytometry-reagents/research-reagents/single-color-antibodies-ruo/pe-mouse-anti-human-cd27.555441	- clone
IgG	PE-Cy7	BD Biosciences	G18-145	6/100	PE-Cy™7 Mouse Anti-Human IgG (#561298) - BD Biosciences	https://www.bdbiosciences.com/en-nl/products/reagents/flow-cytometry-reagents/research-reagents/single-color-antibodies-ruo/pe-cy-7-mouse-anti-human-igg.561298	- clone
IgM	BUV395	BD Biosciences	G20-127	10/100	BUV395 Rat Anti-Mouse IgM (#564025) - BD Biosciences	https://www.bdbiosciences.com/en-nl/products/reagents/flow-cytometry-reagents/research-reagents/single-color-antibodies-ruo/buv395-rat-anti-mouse-igm.564025	- clone
CD3	eF780-APC	Thermo Fisher	UCHT1	6/100	CD3 Antibody, APC-eFluor™ 780 (47-0038-42) - Thermo Fisher	https://www.thermofisher.com/antibody/product/CD3-Antibody-clone-UCHT1-Monoclonal/47-0038-42	- clone
CD14	eF780-APC	Thermo Fisher	C1D3	6/100	CD14 Antibody, APC-eFluor™ 780 (47-0149-42) - Thermo Fisher	https://www.thermofisher.com/antibody/product/CD14-Antibody-clone-61D3-Monoclonal/47-0149-42	- clone
CD16	eF780-APC	Thermo Fisher	CB16	4/100	CD16 Antibody, APC-eFluor™ 780 (47-0168-42) - Thermo Fisher	https://www.thermofisher.com/antibody/product/CD16-Antibody-clone-eBioCB16-CB16-Monoclonal/47-0168-42	- clone
CD298; β2 microglobulin,	Barcode C0251-C0260	BioLegend	LNH-94; 2M2	2/100	TotalSeq-C0251_260 anti-human Hashtag 1-10 Antibody (#394661-39470) - Biolegend	https://www.biolegend.com/fr-ch/products/totalseq-c0251-anti-human-hashtag-1-antibody-17162	- clone
IgD	Barcode C0384	Biolegend	IA6-2	1/100	TotalSeq™-C0384 anti-human IgD Antibody (#348245) - Biolegend	https://www.biolegend.com/it-it/products/totalseq-c0384-anti-human-igd-antibody-17865	- clone
CD27	Barcode C0154	Biolegend	O323	1/100	TotalSeq™-C0154 anti-human CD27 Antibody (#302853) - BioLegend	https://www.biolegend.com/it-it/products/totalseq-c0154-anti-human-cd27-antibody-16840	- clone
IgM	BV605	Biolegend	MHM-88	6/100	Brilliant Violet 605™ anti-human IgM Antibody (#314524) - Biolegend	https://www.biolegend.com/it-it/products/brilliant-violet-605-anti-human-igm-antibody-8746	- clone
							- clone
