# Supplementary material for: A public antibody class recognizes an S2 epitope exposed on open conformations of SARS-CoV-2 spike
Source: Nat Commun. 2022 Aug 4;13:4539. doi: 10.1038/s41467-022-32232-0 (PMC9352689; doi:10.1038/s41467-022-32232-0)
Supplement: Supplementary file 6 — Source Data file [file 41467_2022_32232_MOESM6_ESM.xlsx]

## Sheet: Fig. 1B
Antigen specific B cells in total B cells
	HIV-Env	CoV-2 S	H1N1 HA	HCV E1E2	RSV F	TT
HD1	0.018	0.087	0.065	0.00327	0.048	0.12
HD2	0.00156	0.083	0.053	0.00104	0.035	0.091
HD3	0.00938	0.092	0.082	0.00168	0.051	0.078
HD4	0.00434	0.11	0.071	0.00169	0.069	0.12
HD5	0.033	0.085	0.066	0.00338	0.039	0.14
HD6	0.00327	0.08	0.064	0.00871	0.048	0.16
HD7	0.00488	0.062	0.058	0.00459	0.04	0.12
HD8	0.011	0.039	0.05	0.00124	0.034	0.056
HD9	0.011	0.097	0.097	0.00849	0.036	0.17
HD10	0.003	0.088	0.079	0.00131	0.044	0.061

## Sheet: Fig. 1C
Antigen specific B cells in naive B cells
	HIV-Env	CoV-2 S	H1N1 HA	HCV E1E2	RSV F	TT
HD1	0.00102	0.11	0.062	0.00136	0.028	0.074
HD2	0	0.093	0.058	0.000691	0.026	0.058
HD3	0.00142	0.11	0.066	0	0.043	0.052
HD4	0.00116	0.12	0.062	0.00116	0.052	0.084
HD5	0.000864	0.11	0.071	0	0.022	0.041
HD6	0.000641	0.12	0.063	0.00192	0.04	0.052
HD7	0.00284	0.084	0.056	0.00142	0.024	0.062
HD8	0	0.059	0.039	0	0.017	0.036
HD9	0.00222	0.11	0.096	0.00278	0.033	0.1
HD10	0.00187	0.091	0.071	0.00125	0.042	0.056

## Sheet: Fig. 1D
Antigen specific B cells in classical memory B cells
	HIV-Env	CoV-2 S	H1N1 HA	HCV E1E2	RSV F	TT
HD1	0.00898	0.049	0.06	0.00898	0.11	0.18
HD2	0	0.024	0.03	0.00595	0.1	0.23
HD3	0.041	0.049	0.12	0.011	0.12	0.1
HD4	0.036	0.048	0.17	0.012	0.22	0.24
HD5	0.073	0.064	0.081	0.00558	0.087	0.15
HD6	0.00755	0.01	0.063	0.015	0.028	0.23
HD7	0.00511	0.033	0.087	0.00852	0.1	0.12
HD8	0.00979	0.00993	0.069	0.0049	0.089	0.064
HD9	0.049	0.08	0.097	0.036	0.043	0.28
HD10	0.00768	0.054	0.22	0	0.073	0.12

## Sheet: Fig. 1E
Left:B cell susbset distribution by antigen-specificity												Right: Isotype B cell susbset distribution by antigen-specificity
	HD1	HD2	HD3	HD4	HD5	HD6	HD7	HD8	HD9	HD10		HD1	HD2	HD3	HD4	HD5	HD6	HD7	HD8	HD9	HD10
	Naive B cells (IgD+ CD27-)											IgM+
CoV-2 S	76.9	84.4	87.6	93.5	75.1	82.6	82.8	77.4	81.6	94.2		0	25	5.56	0	34.8	50	0	0	0	28.6
H1N1 HA	56.7	83.2	56.7	72.6	59.9	55.7	58.6	40	72.3	80.9		4.11	0	0	4.76	0	8	1.96	14.3	6.9	1.79
RSV F	34.9	55.9	58.8	62.5	31.2	48.1	35.7	25.9	66.3	86.3		2.31	5.88	4.44	0	16.1	18.2	0	5.56	15.4	0
TT	37	48	47	56	16.8	18.5	30.8	33.3	45.3	82.2		3.54	39.5	10.5	23.3	61.1	67	21.4	61.5	11.8	56.7
total	59.9	75.2	70.7	83.1	55.8	56.6	60.5	51.4	72.7	90.2		2.67	24	6.31	15.4	25.4	38.9	5.8	37.6	6.52	10.2
	Unswitched memory (IgD+ CD27+											IgG+
CoV-2 S	7.76	12.5	5.11	2.93	11.3	14.2	7.91	12.9	6.69	2.36		43.3	75	27.8	83.3	34.8	50	84.2	50	87.5	50
H1N1 HA	18.5	11.9	23.7	11.3	10.9	26.7	10.3	12.5	13.4	4.06		71.2	40	74.4	73.8	69	72	68.6	64.3	75.9	75
RSV F	9.36	13.2	7.19	12.6	20	36.6	15	3.7	18	2.99		73.1	82.4	51.1	74.1	45.2	72.7	54.1	38.9	76.9	57.9
TT	22	25.1	36.2	31.2	56.8	59.8	51.3	17.8	31.2	4.6		77.4	50	68.4	60	25.9	28.6	68.6	30.8	78.8	33.3
total	13.2	13.9	15.7	9.34	23.9	25.9	17.6	17.5	10.9	2.75		41.7	25.8	30.2	34.6	33.9	36.5	47.8	26.8	51.9	45.9
	Memory CD27+ (IgD- CD27+)											IgM- IgG-
CoV-2 S	14.1	2.5	6.57	2.71	13	1.83	8.84	6.45	10	3		56.7	0	66.7	16.7	30.4	0	15.8	50	12.5	21.4
H1N1 HA	22.9	4.95	17.6	14.4	21.2	14.2	25.1	35	12.2	13.4		24.7	60	25.6	21.4	31	20	27.5	21.4	17.2	23.2
RSV F	55.3	25	29.4	18.9	38.8	8.4	43.6	66.7	14.6	8.12		24.6	11.8	42.2	20.4	38.7	9.09	45.9	44.4	7.69	42.1
TT	38.2	21.7	16.4	11.6	18.9	20.5	16.5	28.9	20.4	9.2		19	10.5	21.1	16.7	11.1	4.4	10	7.69	9.41	3.33
total	25	8.74	12.3	6.06	17.3	14.4	16.8	25.3	12.3	4.88		55.4	50	62.8	48.3	40.3	23.3	46	30.5	41	43.2
	Memory CD27- (IgD- CD27-)
CoV-2 S	1.18	0.62	0.73	0.9	0.56	1.37	0.47	3.23	1.67	0.43
H1N1 HA	1.88	0	2.04	1.71	8.03	3.41	5.91	12.5	2.1	1.67
RSV F	0.43	5.88	4.58	5.96	10	6.87	5.71	3.7	1.12	2.56
TT	2.87	5.14	0.43	1.16	7.37	1.13	1.41	20	3.12	3.99
total	1.91	2.16	1.3	1.56	3.06	3.14	5.04	5.9	4.11	2.16
	IgM+										IgM+ IgG+										IgG+										IgM- IgG-
CoV22	0	25	5.56	0	34.8	50	0	0	0	28.6	0*	0*	0*	0*	0*	0*	0*	0*	0*	0*	43.3	75	27.8	83.3	34.8	50	84.2	50	87.5	50	56.7	0	66.7	16.7	30.4	0	15.8	50	12.5	21.4
HA	4.11	0	0	4.76	0	8	1.96	14.3	6.9	1.79	0*	0*	0*	0*	0*	0*	1,96*	0*	0*	0*	71.2	40	74.4	73.8	69	72	68.6	64.3	75.9	75	24.7	60	25.6	21.4	31	20	27.5	21.4	17.2	23.2
RSV	2.31	5.88	4.44	0	16.1	18.2	0	5.56	15.4	0	0*	0*	2,22*	5,56*	0*	0*	0*	11,1*	0*	0*	73.1	82.4	51.1	74.1	45.2	72.7	54.1	38.9	76.9	57.9	24.6	11.8	42.2	20.4	38.7	9.09	45.9	44.4	7.69	42.1
TT	3.54	39.5	10.5	23.3	61.1	67	21.4	61.5	11.8	56.7	0*	0*	0*	0*	1,85*	0*	0*	0*	0*	6,67*	77.4	50	68.4	60	25.9	28.6	68.6	30.8	78.8	33.3	19	10.5	21.1	16.7	11.1	4.4	10	7.69	9.41	3.33
Total	2.67	24	6.31	15.4	25.4	38.9	5.8	37.6	6.52	10.2	0,29*	0,24*	0,69*	1,71*	0,41*	1,24*	0,41*	5,05*	0,56*	0,67*	41.7	25.8	30.2	34.6	33.9	36.5	47.8	26.8	51.9	45.9	55.4	50	62.8	48.3	40.3	23.3	46	30.5	41	43.2

## Sheet: Fig. 1F-H
donor	stimulated	dilution	well	anti-human	No protein ctrl	HCV E1E2	SARS-Cov-2 Spike	SARS-Cov-1 Spike	SARS-Cov-2 RBD	SARS-Cov-1 RBD	MERS-Cov Spike	HKU1-Cov Spike	SARS-Cov-2 S2	SARS-Cov-2 S1	229E-Cov Spike	NL63-Cov Spike	RSV-F	Influenza H1N1 HA	Tetanus Toxoid	HIV BG505 SOSIP	OC43-Cov Spike		donor	stimulated	dilution	well	anti-human	No protein ctrl	HCV E1E2	SARS-Cov-2 Spike	SARS-Cov-1 Spike	SARS-Cov-2 RBD	SARS-Cov-1 RBD	MERS-Cov Spike	HKU1-Cov Spike	SARS-Cov-2 S2	SARS-Cov-2 S1	229E-Cov Spike	NL63-Cov Spike	RSV-F	Influenza H1N1 HA	Tetanus Toxoid	HIV BG505 SOSIP	OC43-Cov Spike
donor 1	stimulated	1:1	A1)	40972	46	94.5	116.5	88.5	152.5	181	88	370	124.5	146	4882	2215.5	35309.5	6630	98	88	265.5		donor 1	stimulated	1:1	A1)	40855.1	22.625	51	84.5	63.125	123.75	77	67.25	346.25	98.25	113.125	4861	2192.25	35282	6599.5	68.75	64.375	242.375
donor 1	stimulated	1:10	B1)	49806	30	54	48	39	50	78	33.5	77	45	53	585.5	299	5413	781.5	44	37	66		donor 1	stimulated	1:10	B1)	49689.1	6.625	10.5	16	13.625	21.25	-26	12.75	53.25	18.75	20.125	564.5	275.75	5385.5	751	14.75	13.375	42.875
donor 1	stimulated	1:100	C1)	35886.5	25	48	36	30	32	35.5	23	32	30	37	86	57	572.5	115	33	27	30		donor 1	stimulated	1:100	C1)	35769.6	1.625	4.5	4	4.625	3.25	-68.5	2.25	8.25	3.75	4.125	65	33.75	545	84.5	3.75	3.375	6.875
donor 1	stimulated	1:1000	D1)	47047	25	45	35	27	29.5	38	22	28	28	34	30.5	29.5	83.5	41	31	27	25		donor 1	stimulated	1:1000	D1)	46930.1	1.625	1.5	3	1.625	0.75	-66	1.25	4.25	1.75	1.125	9.5	6.25	56	10.5	1.75	3.375	1.875
donor 1	stimulated	1:10000	E1)	1385	22.5	44	31	25	28	37.5	20	26	25	33	22	24	34	31.5	29	24	24		donor 1	stimulated	1:10000	E1)	1268.12	-0.875	0.5	-1	-0.375	-0.75	-66.5	-0.75	2.25	-1.25	0.125	1	0.75	6.5	1	-0.25	0.375	0.875
donor 2	stimulated	1:1	A2)	25428	88	58.5	111	69	204	193	78	5520	62.5	60	5500	7032.5	44662	44297	41655	40	267.5		donor 2	stimulated	1:1	A2)	25311.1	64.625	15	79	43.625	175.25	89	57.25	5496.25	36.25	27.125	5479	7009.25	44634.5	44266.5	41625.8	16.375	244.375
donor 2	stimulated	1:10	B2)	19726	42	51	54	37	84	120.5	34	756	37	44	731	1065	19042	17461	18866	31	70		donor 2	stimulated	1:10	B2)	19609.1	18.625	7.5	22	11.625	55.25	16.5	13.25	732.25	10.75	11.125	710	1041.75	19014.5	17430.5	18836.8	7.375	46.875
donor 2	stimulated	1:100	C2)	42711	28	47	36	29	37	45	24	108	32	33	103	145	2984	2566	3573	26.5	34		donor 2	stimulated	1:100	C2)	42594.1	4.625	3.5	4	3.625	8.25	-59	3.25	84.25	5.75	0.125	82	121.75	2956.5	2535.5	3543.75	2.875	10.875
donor 2	stimulated	1:1000	D2)	38480	26	46	34	28	31	46	23	34	26	33	31	38	382.5	305	391	25	25		donor 2	stimulated	1:1000	D2)	38363.1	2.625	2.5	2	2.625	2.25	-58	2.25	10.25	-0.25	0.125	10	14.75	355	274.5	361.75	1.375	1.875
donor 2	stimulated	1:10000	E2)	21237	25	45	34	27	30	35	22	27	27	34	24	27	64	58	67	25	23		donor 2	stimulated	1:10000	E2)	21120.1	1.625	1.5	2	1.625	1.25	-69	1.25	3.25	0.75	1.125	3	3.75	36.5	27.5	37.75	1.375	-0.125
donor 3	stimulated	1:1	A3)	40641.5	52	56	137.5	51	109	144	40	64	41	53	10586	1787	16378	46370	21138	41	119.5		donor 3	stimulated	1:1	A3)	40524.6	28.625	12.5	105.5	25.625	80.25	40	19.25	40.25	14.75	20.125	10565	1763.75	16350.5	46339.5	21108.8	17.375	96.375
donor 3	stimulated	1:10	B3)	35881.5	34	48	52	32	44	63	28	33	33	38	1424	273.5	1933	12540.5	2707.5	29	43		donor 3	stimulated	1:10	B3)	35764.6	10.625	4.5	20	6.625	15.25	-41	7.25	9.25	6.75	5.125	1403	250.25	1905.5	12510	2678.25	5.375	19.875
donor 3	stimulated	1:100	C3)	50800	27	45	37	28	32	36.5	22	28	30	35.5	179	55	265	1426	334	27	29.5		donor 3	stimulated	1:100	C3)	50683.1	3.625	1.5	5	2.625	3.25	-67.5	1.25	4.25	3.75	2.625	158	31.75	237.5	1395.5	304.75	3.375	6.375
donor 3	stimulated	1:1000	D3)	44796.5	27	48	36	30	32	48	26	27	30	37	44	32	59.5	192	69	27	28		donor 3	stimulated	1:1000	D3)	44679.6	3.625	4.5	4	4.625	3.25	-56	5.25	3.25	3.75	4.125	23	8.75	32	161.5	39.75	3.375	4.875
donor 3	stimulated	1:10000	E3)	5619	25	44	32	26	29	31	22	26	27	34	23	25	29	46	33	24	24		donor 3	stimulated	1:10000	E3)	5502.12	1.625	0.5	0	0.625	0.25	-73	1.25	2.25	0.75	1.125	2	1.75	1.5	15.5	3.75	0.375	0.875
donor 4	stimulated	1:1	A4)	40271	33.5	50	110	35	46	146	28	36	36	41	153	1479.5	244.5	52771	2899	29	45		donor 4	stimulated	1:1	A4)	40154.1	10.125	6.5	78	9.625	17.25	42	7.25	12.25	9.75	8.125	132	1456.25	217	52740.5	2869.75	5.375	21.875
donor 4	stimulated	1:10	B4)	34777.5	28.5	46	41	29	35	56	24	28	29	38	41	205	54	9733.5	332.5	26.5	30		donor 4	stimulated	1:10	B4)	34660.6	5.125	2.5	9	3.625	6.25	-48	3.25	4.25	2.75	5.125	20	181.75	26.5	9703	303.25	2.875	6.875
donor 4	stimulated	1:100	C4)	58012.5	28	48	36	29	31	42	23	28	28	38	27	47	32	990	62	26	26		donor 4	stimulated	1:100	C4)	57895.6	4.625	4.5	4	3.625	2.25	-62	2.25	4.25	1.75	5.125	6	23.75	4.5	959.5	32.75	2.375	2.875
donor 4	stimulated	1:1000	D4)	81149	28.5	46	35	29	31	64	23	26	30	36.5	26	29	30	132	35	26	27		donor 4	stimulated	1:1000	D4)	81032.1	5.125	2.5	3	3.625	2.25	-40	2.25	2.25	3.75	3.625	5	5.75	2.5	101.5	5.75	2.375	3.875
donor 4	stimulated	1:10000	E4)	734	24	43	31	25	29	39.5	21	26	26	31.5	22	23	27	41	30	24	24		donor 4	stimulated	1:10000	E4)	617.125	0.625	-0.5	-1	-0.375	0.25	-64.5	0.25	2.25	-0.25	-1.375	1	-0.25	-0.5	10.5	0.75	0.375	0.875
donor 5	stimulated	1:1	A5)	39860.5	35	51	48	39	39	48.5	31	254	38	39	82.5	652	7406	63097	6484	31	165		donor 5	stimulated	1:1	A5)	39743.6	11.625	7.5	16	13.625	10.25	-55.5	10.25	230.25	11.75	6.125	61.5	628.75	7378.5	63066.5	6454.75	7.375	141.875
donor 5	stimulated	1:10	B5)	40670	30	46	38	30	33	45.5	24	51	29	36	33	99	908	20197	720	28	46		donor 5	stimulated	1:10	B5)	40553.1	6.625	2.5	6	4.625	4.25	-58.5	3.25	27.25	2.75	3.125	12	75.75	880.5	20166.5	690.75	4.375	22.875
donor 5	stimulated	1:100	C5)	48591	24	45	33	29	29.5	33	23	29	28	34	25	33	132	1861	104	27	25		donor 5	stimulated	1:100	C5)	48474.1	0.625	1.5	1	3.625	0.75	-71	2.25	5.25	1.75	1.125	4	9.75	104.5	1830.5	74.75	3.375	1.875
donor 5	stimulated	1:1000	D5)	23096	25	45	35	27	29.5	35	21	28	28	33	23	27	40	231	39	25	27		donor 5	stimulated	1:1000	D5)	22979.1	1.625	1.5	3	1.625	0.75	-69	0.25	4.25	1.75	0.125	2	3.75	12.5	200.5	9.75	1.375	3.875
donor 5	stimulated	1:10000	E5)	4878	23	44	32	28	28	50	20	26	26	34	23	26	29	54	31	24.5	25.5		donor 5	stimulated	1:10000	E5)	4761.12	-0.375	0.5	0	2.625	-0.75	-54	-0.75	2.25	-0.25	1.125	2	2.75	1.5	23.5	1.75	0.875	2.375
donor 6	stimulated	1:1	A6)	42472	117	62	61	47	164	134	54	88	62	58	3736	3565.5	44283	33813	40960	39	160		donor 6	stimulated	1:1	A6)	42355.1	93.625	18.5	29	21.625	135.25	30	33.25	64.25	35.75	25.125	3715	3542.25	44255.5	33782.5	40930.8	15.375	136.875
donor 6	stimulated	1:10	B6)	48358	41	51	42	33	56	65	30	37	37.5	41	552.5	507	12759.5	6021.5	14703	30	51		donor 6	stimulated	1:10	B6)	48241.1	17.625	7.5	10	7.625	27.25	-39	9.25	13.25	11.25	8.125	531.5	483.75	12732	5991	14673.8	6.375	27.875
donor 6	stimulated	1:100	C6)	44619	26	48	37	29	35	42	23	29	32	37	83	82	1584.5	679	1414	26	28.5		donor 6	stimulated	1:100	C6)	44502.1	2.625	4.5	5	3.625	6.25	-62	2.25	5.25	5.75	4.125	62	58.75	1557	648.5	1384.75	2.375	5.375
donor 6	stimulated	1:1000	D6)	86945	25.5	47	35	28	30	34	23	26	28	34	28	31	187.5	92	167	26	29.5		donor 6	stimulated	1:1000	D6)	86828.1	2.125	3.5	3	2.625	1.25	-70	2.25	2.25	1.75	1.125	7	7.75	160	61.5	137.75	2.375	6.375
donor 6	stimulated	1:10000	E6)	57466	24	47	34	27	32	33	23	27	29	35	24.5	27	47	40	47	26	24		donor 6	stimulated	1:10000	E6)	57349.1	0.625	3.5	2	1.625	3.25	-71	2.25	3.25	2.75	2.125	3.5	3.75	19.5	9.5	17.75	2.375	0.875
donor 7	stimulated	1:1	A7)	57100	54	61	91	61	130	212	75	5211	50	59	3315	1670	11040	32457	2427	114	91		donor 7	stimulated	1:1	A7)	56983.1	30.625	17.5	59	35.625	101.25	108	54.25	5187.25	23.75	26.125	3294	1646.75	11012.5	32426.5	2397.75	90.375	67.875
donor 7	stimulated	1:10	B7)	91025	29	49	44	33	47	69	30.5	594.5	32	37	379	232	1338	5300.5	293	29	33		donor 7	stimulated	1:10	B7)	90908.1	5.625	5.5	12	7.625	18.25	-35	9.75	570.75	5.75	4.125	358	208.75	1310.5	5270	263.75	5.375	9.875
donor 7	stimulated	1:100	C7)	64232	28	46	36	28	32	44	24	85	28	36	61	48	171.5	486	59	26	26.5		donor 7	stimulated	1:100	C7)	64115.1	4.625	2.5	4	2.625	3.25	-60	3.25	61.25	1.75	3.125	40	24.75	144	455.5	29.75	2.375	3.375
donor 7	stimulated	1:1000	D7)	28248	26	45	34	28	30	66.5	24	33	28	35	27	27	43	80	35	26	25		donor 7	stimulated	1:1000	D7)	28131.1	2.625	1.5	2	2.625	1.25	-37.5	3.25	9.25	1.75	2.125	6	3.75	15.5	49.5	5.75	2.375	1.875
donor 7	stimulated	1:10000	E7)	1840	25	44	34	27.5	31	32	21	26	28	33	23	25	30	38	30	24	23		donor 7	stimulated	1:10000	E7)	1723.12	1.625	0.5	2	2.125	2.25	-72	0.25	2.25	1.75	0.125	2	1.75	2.5	7.5	0.75	0.375	-0.125
donor 8	stimulated	1:1	A8)	26573.5	37	53	44	47	45	240	33	38	39	48	2398.5	6732	42773	40341	32268.5	34	41		donor 8	stimulated	1:1	A8)	26456.6	13.625	9.5	12	21.625	16.25	136	12.25	14.25	12.75	15.125	2377.5	6708.75	42745.5	40310.5	32239.2	10.375	17.875
donor 8	stimulated	1:10	B8)	32887	31	47	39	32	33	123	25	30	33	39	291	834	7069.5	5020	5880	27	30		donor 8	stimulated	1:10	B8)	32770.1	7.625	3.5	7	6.625	4.25	19	4.25	6.25	6.75	6.125	270	810.75	7042	4989.5	5850.75	3.375	6.875
donor 8	stimulated	1:100	C8)	107559	28	46	36	28	31	49	24	27	28	37	53	119	790	549.5	564	25	26		donor 8	stimulated	1:100	C8)	107442	4.625	2.5	4	2.625	2.25	-55	3.25	3.25	1.75	4.125	32	95.75	762.5	519	534.75	1.375	2.875
donor 8	stimulated	1:1000	D8)	39603	26	44	34	28	30	37	22	26	26	35	26	34	111	88	88	25	25		donor 8	stimulated	1:1000	D8)	39486.1	2.625	0.5	2	2.625	1.25	-67	1.25	2.25	-0.25	2.125	5	10.75	83.5	57.5	58.75	1.375	1.875
donor 8	stimulated	1:10000	E8)	689	25	42	32	26	28	66.5	20	24	26	31	23	25	35	38	35.5	23	27.5		donor 8	stimulated	1:10000	E8)	572.125	1.625	-1.5	0	0.625	-0.75	-37.5	-0.75	0.25	-0.25	-1.875	2	1.75	7.5	7.5	6.25	-0.625	4.375
donor 9	stimulated	1:1	A9)	24751	56	61.5	77	45	65	150	200	59	45	50.5	5262	8746	42154	56031	25103	37	72		donor 9	stimulated	1:1	A9)	24634.1	32.625	18	45	19.625	36.25	46	179.25	35.25	18.75	17.625	5241	8722.75	42126.5	56000.5	25073.8	13.375	48.875
donor 9	stimulated	1:10	B9)	37929	32.5	49.5	45	34	38	67	46	34	34	41	650	1414	13223	15986.5	3777	28	36		donor 9	stimulated	1:10	B9)	37812.1	9.125	6	13	8.625	9.25	-37	25.25	10.25	7.75	8.125	629	1390.75	13195.5	15956	3747.75	4.375	12.875
donor 9	stimulated	1:100	C9)	93331	29	48	38	29	33	46	27	29	30	38	89.5	180	1457	1775.5	374	29	26		donor 9	stimulated	1:100	C9)	93214.1	5.625	4.5	6	3.625	4.25	-58	6.25	5.25	3.75	5.125	68.5	156.75	1429.5	1745	344.75	5.375	2.875
donor 9	stimulated	1:1000	D9)	50921.5	25	45	35	28	31	36	24	26	30	34	31	42	191.5	231	69.5	26	23		donor 9	stimulated	1:1000	D9)	50804.6	1.625	1.5	3	2.625	2.25	-68	3.25	2.25	3.75	1.125	10	18.75	164	200.5	40.25	2.375	-0.125
donor 9	stimulated	1:10000	E9)	2023	25	45	33	27	29	38	22	25	26	31.5	23.5	27	47	52	33.5	24	24		donor 9	stimulated	1:10000	E9)	1906.12	1.625	1.5	1	1.625	0.25	-66	1.25	1.25	-0.25	-1.375	2.5	3.75	19.5	21.5	4.25	0.375	0.875
donor 10	stimulated	1:1	A10)	43160	49	56	59	39	67	146	31	112	38	43	541	206	13194	20371	40576.5	38	177		donor 10	stimulated	1:1	A10)	43043.1	25.625	12.5	27	13.625	38.25	42	10.25	88.25	11.75	10.125	520	182.75	13166.5	20340.5	40547.2	14.375	153.875
donor 10	stimulated	1:10	B10)	44462	30	50	40	32	37	53	26	36	31	38.5	77	47.5	1445.5	2144	6917.5	29	44.5		donor 10	stimulated	1:10	B10)	44345.1	6.625	6.5	8	6.625	8.25	-51	5.25	12.25	4.75	5.625	56	24.25	1418	2113.5	6888.25	5.375	21.375
donor 10	stimulated	1:100	C10)	97621	30	48	37	32	33	42	23	30	28	37	31	31	203	274.5	658	27	30		donor 10	stimulated	1:100	C10)	97504.1	6.625	4.5	5	6.625	4.25	-62	2.25	6.25	1.75	4.125	10	7.75	175.5	244	628.75	3.375	6.875
donor 10	stimulated	1:1000	D10)	49562	28	47	34	27	30	32	23	27	27	35	24	26	47	60	99	25	25		donor 10	stimulated	1:1000	D10)	49445.1	4.625	3.5	2	1.625	1.25	-72	2.25	3.25	0.75	2.125	3	2.75	19.5	29.5	69.75	1.375	1.875
donor 10	stimulated	1:10000	E10)	32107	23	44	34	27	31	45	22	26	27	35	23	25.5	31	34	39	24	28		donor 10	stimulated	1:10000	E10)	31990.1	-0.375	0.5	2	1.625	2.25	-59	1.25	2.25	0.75	2.125	2	2.25	3.5	3.5	9.75	0.375	4.875
donor 1	n.s.	1:1	F1)	8186	26	45	33	26	32	61	22	26	27	34	25	27	98	67	35	25	23		donor 1	n.s.	1:1	F1)	8069.12	2.625	1.5	1	0.625	3.25	-43	1.25	2.25	0.75	1.125	4	3.75	70.5	36.5	5.75	1.375	-0.125
donor 1	n.s.	1:10	G1)	5161	25	43	33	26	28	38	21	25	27	34	22	24	33	35	30	24	24		donor 1	n.s.	1:10	G1)	5044.12	1.625	-0.5	1	0.625	-0.75	-66	0.25	1.25	0.75	1.125	1	0.75	5.5	4.5	0.75	0.375	0.875
donor 1	n.s.	1:100	H1)	1045	24	45	34	26	30	50	21	24	27.5	33	23	27	30	32	32	24	23		donor 1	n.s.	1:100	H1)	928.125	0.625	1.5	2	0.625	1.25	-54	0.25	0.25	1.25	0.125	2	3.75	2.5	1.5	2.75	0.375	-0.125
donor 1	n.s.	1:1000	A11)	156	23	44	32	24	27	39	19	23	27	32.5	21	22	25	30	29	23	21		donor 1	n.s.	1:1000	A11)	39.125	-0.375	0.5	0	-1.375	-1.75	-65	-1.75	-0.75	0.75	-0.375	0	-1.25	-2.5	-0.5	-0.25	-0.625	-2.125
donor 1	n.s.	1:10000	A12)	85	24	43	32	24.5	28	89	20	24	27	30	22	22	27	30	29	23	21		donor 1	n.s.	1:10000	A12)	-31.875	0.625	-0.5	0	-0.875	-0.75	-15	-0.75	0.25	0.75	-2.875	1	-1.25	-0.5	-0.5	-0.25	-0.625	-2.125
donor 2	n.s.	1:1	F2)	27464.5	26	44.5	35	28	32	38	23	35	29.5	34	27	27	129.5	180	106	26	28		donor 2	n.s.	1:1	F2)	27347.6	2.625	1	3	2.625	3.25	-66	2.25	11.25	3.25	1.125	6	3.75	102	149.5	76.75	2.375	4.875
donor 2	n.s.	1:10	G2)	41208	26	46	34	28	30	36	21.5	28	27	34	23	26	39	45.5	38	25	31		donor 2	n.s.	1:10	G2)	41091.1	2.625	2.5	2	2.625	1.25	-68	0.75	4.25	0.75	1.125	2	2.75	11.5	15	8.75	1.375	7.875
donor 2	n.s.	1:100	H2)	614	23	43	33	25	30	36	20	26	26.5	32.5	22	23	29	31	30	24	18		donor 2	n.s.	1:100	H2)	497.125	-0.375	-0.5	1	-0.375	1.25	-68	-0.75	2.25	0.25	-0.375	1	-0.25	1.5	0.5	0.75	0.375	-5.125
donor 2	n.s.	1:1000	B11)	131	22	41	30	25	28	39.5	20	25	25	33	21	21	26	29	29	24	22.5		donor 2	n.s.	1:1000	B11)	14.125	-1.375	-2.5	-2	-0.375	-0.75	-64.5	-0.75	1.25	-1.25	0.125	0	-2.25	-1.5	-1.5	-0.25	0.375	-0.625
donor 2	n.s.	1:10000	B12)	78	23	43	32	25	27	68	20	24	25	31	21	23	27	30	28	23	22		donor 2	n.s.	1:10000	B12)	-38.875	-0.375	-0.5	0	-0.375	-1.75	-36	-0.75	0.25	-1.25	-1.875	0	-0.25	-0.5	-0.5	-1.25	-0.625	-1.125
donor 3	n.s.	1:1	F3)	69026	26.5	47	37	29	34.5	46	23	31	29.5	37	51	32	126	149	56	26	33		donor 3	n.s.	1:1	F3)	68909.1	3.125	3.5	5	3.625	5.75	-58	2.25	7.25	3.25	4.125	30	8.75	98.5	118.5	26.75	2.375	9.875
donor 3	n.s.	1:10	G3)	68621	25	45	35.5	29	31	40	22	27	29	36	26	27	40	45	35	26	30		donor 3	n.s.	1:10	G3)	68504.1	1.625	1.5	3.5	3.625	2.25	-64	1.25	3.25	2.75	3.125	5	3.75	12.5	14.5	5.75	2.375	6.875
donor 3	n.s.	1:100	H3)	16523	26	45	34	29	30	41	23	27	28	34	23	26	30	34	31	26	25		donor 3	n.s.	1:100	H3)	16406.1	2.625	1.5	2	3.625	1.25	-63	2.25	3.25	1.75	1.125	2	2.75	2.5	3.5	1.75	2.375	1.875
donor 3	n.s.	1:1000	C11)	323	22	41	32	25	28	47	20.5	24	25	32	22	25	25	29	29	24	21		donor 3	n.s.	1:1000	C11)	206.125	-1.375	-2.5	0	-0.375	-0.75	-57	-0.25	0.25	-1.25	-0.875	1	1.75	-2.5	-1.5	-0.25	0.375	-2.125
donor 3	n.s.	1:10000	C12)	99	23	42	31	25	28	51	20	23	25	32	21	23.5	26	30	28	23	23.5		donor 3	n.s.	1:10000	C12)	-17.875	-0.375	-1.5	-1	-0.375	-0.75	-53	-0.75	-0.75	-1.25	-0.875	0	0.25	-1.5	-0.5	-1.25	-0.625	0.375
donor 5	n.s.	1:1	F4)	87389	28	48	34	28	32	114	24	30.5	28	35	30	30	166	51	47	27	25.5		donor 5	n.s.	1:1	F4)	87272.1	4.625	4.5	2	2.625	3.25	10	3.25	6.75	1.75	2.125	9	6.75	138.5	20.5	17.75	3.375	2.375
donor 5	n.s.	1:10	G4)	48769	27	46	35	28	32	39	23	27	29	36	25	25	45	35	33	26	25		donor 5	n.s.	1:10	G4)	48652.1	3.625	2.5	3	2.625	3.25	-65	2.25	3.25	2.75	3.125	4	1.75	17.5	4.5	3.75	2.375	1.875
donor 5	n.s.	1:100	H4)	5445	23.5	45	34	27	28	72	21	23.5	26.5	34	22	24	28.5	33	31	23	26		donor 5	n.s.	1:100	H4)	5328.12	0.125	1.5	2	1.625	-0.75	-32	0.25	-0.25	0.25	1.125	1	0.75	1	2.5	1.75	-0.625	2.875
donor 5	n.s.	1:1000	D11)	149	23	44	32	25	27	37	21	24	25	31	21	23	28	30.5	28	22	23		donor 5	n.s.	1:1000	D11)	32.125	-0.375	0.5	0	-0.375	-1.75	-67	0.25	0.25	-1.25	-1.875	0	-0.25	0.5	0	-1.25	-1.625	-0.125
donor 5	n.s.	1:10000	D12)	82	22	42	32	26	27	90.5	20	23	24	32	21	22	26	30.5	29	24	22		donor 5	n.s.	1:10000	D12)	-34.875	-1.375	-1.5	0	0.625	-1.75	-13.5	-0.75	-0.75	-2.25	-0.875	0	-1.25	-1.5	0	-0.25	0.375	-1.125
donor 7	n.s.	1:1	F5)	16265	25	50	39	33	37	55	27	33	36.5	43	55	34	88	52.5	52	30	29		donor 7	n.s.	1:1	F5)	16148.1	1.625	6.5	7	7.625	8.25	-49	6.25	9.25	10.25	10.125	34	10.75	60.5	22	22.75	6.375	5.875
donor 7	n.s.	1:10	G5)	24331	26	47	33.5	27	31	49.5	23	28	29	36	26	28	36	35	34	26	23.5		donor 7	n.s.	1:10	G5)	24214.1	2.625	3.5	1.5	1.625	2.25	-54.5	2.25	4.25	2.75	3.125	5	4.75	8.5	4.5	4.75	2.375	0.375
donor 7	n.s.	1:100	H5)	22297	26.5	45	32	26	30	40	22	27	27	34	24	25	31	31	31	26	22		donor 7	n.s.	1:100	H5)	22180.1	3.125	1.5	0	0.625	1.25	-64	1.25	3.25	0.75	1.125	3	1.75	3.5	0.5	1.75	2.375	-1.125
donor 7	n.s.	1:1000	E11)	234	23	43	32	24	29	34.5	21	24	26	33	22	24	28	31	28	24	23		donor 7	n.s.	1:1000	E11)	117.125	-0.375	-0.5	0	-1.375	0.25	-69.5	0.25	0.25	-0.25	0.125	1	0.75	0.5	0.5	-1.25	0.375	-0.125
donor 7	n.s.	1:10000	E12)	107	21	42	30	25	27	47	21	23	25	30	21	22	26	29	28	22	20		donor 7	n.s.	1:10000	E12)	-9.875	-2.375	-1.5	-2	-0.375	-1.75	-57	0.25	-0.75	-1.25	-2.875	0	-1.25	-1.5	-1.5	-1.25	-1.625	-3.125
donor 8	n.s.	1:1	F6)	95164	26	46	34	29	32	79	24	28	28	36	31.5	34	384	100	89	26	25		donor 8	n.s.	1:1	F6)	95047.1	2.625	2.5	2	3.625	3.25	-25	3.25	4.25	1.75	3.125	10.5	10.75	356.5	69.5	59.75	2.375	1.875
donor 8	n.s.	1:10	G6)	21728	26.5	47	35	29	30.5	47.5	22	27	29	35	24	26	68	39	38	26	23		donor 8	n.s.	1:10	G6)	21611.1	3.125	3.5	3	3.625	1.75	-56.5	1.25	3.25	2.75	2.125	3	2.75	40.5	8.5	8.75	2.375	-0.125
donor 8	n.s.	1:100	H6)	11410	25	44	33	26	29	83.5	20	26	28	34	23	24.5	32	34	31	25	23		donor 8	n.s.	1:100	H6)	11293.1	1.625	0.5	1	0.625	0.25	-20.5	-0.75	2.25	1.75	1.125	2	1.25	4.5	3.5	1.75	1.375	-0.125
donor 8	n.s.	1:1000	F11)	209	23	45	30	24.5	28	58	21	24	26	36	21	24	28	31	29	23	24.5		donor 8	n.s.	1:1000	F11)	92.125	-0.375	1.5	-2	-0.875	-0.75	-46	0.25	0.25	-0.25	3.125	0	0.75	0.5	0.5	-0.25	-0.625	1.375
donor 8	n.s.	1:10000	F12)	97	23	44	32	26	29	53	20	24	27	33	23	22	27	31	29	24	25		donor 8	n.s.	1:10000	F12)	-19.875	-0.375	0.5	0	0.625	0.25	-51	-0.75	0.25	0.75	0.125	2	-1.25	-0.5	0.5	-0.25	0.375	1.875
donor 9	n.s.	1:1	F7)	82725.5	27	47	36	28	32	56	23	29	29	35	31	34.5	178	96	115	26	32		donor 9	n.s.	1:1	F7)	82608.6	3.625	3.5	4	2.625	3.25	-48	2.25	5.25	2.75	2.125	10	11.25	150.5	65.5	85.75	2.375	8.875
donor 9	n.s.	1:10	G7)	33342	26	47	35	26.5	29	63	22.5	26	28	35	24	26	44	39	39	26	26		donor 9	n.s.	1:10	G7)	33225.1	2.625	3.5	3	1.125	0.25	-41	1.75	2.25	1.75	2.125	3	2.75	16.5	8.5	9.75	2.375	2.875
donor 9	n.s.	1:100	H7)	5068	25	45	32.5	26	29	62.5	21	23	26	35	22.5	23	29	33	31	24	23		donor 9	n.s.	1:100	H7)	4951.12	1.625	1.5	0.5	0.625	0.25	-41.5	0.25	-0.75	-0.25	2.125	1.5	-0.25	1.5	2.5	1.75	0.375	-0.125
donor 9	n.s.	1:1000	G11)	263	23	42.5	33	26	30	28.5	21	24	27	33	21	23	27	29	29	24	21.5		donor 9	n.s.	1:1000	G11)	146.125	-0.375	-1	1	0.625	1.25	-75.5	0.25	0.25	0.75	0.125	0	-0.25	-0.5	-1.5	-0.25	0.375	-1.625
donor 9	n.s.	1:10000	G12)	102.5	23	42.5	32	26	29	227	21	25	26	34.5	21	24	26	30	29	24	26		donor 9	n.s.	1:10000	G12)	-14.375	-0.375	-1	0	0.625	0.25	123	0.25	1.25	-0.25	1.625	0	0.75	-1.5	-0.5	-0.25	0.375	2.875
donor 10	n.s.	1:1	F8)	113306	29	49	39	32	35	63	25.5	29	32	39	33	34	245.5	84	1112.5	30	34		donor 10	n.s.	1:1	F8)	113189	5.625	5.5	7	6.625	6.25	-41	4.75	5.25	5.75	6.125	12	10.75	218	53.5	1083.25	6.375	10.875
donor 10	n.s.	1:10	G8)	60660	28	44	34	29	31	72	22	27	28	34	25	26	52	38	155	26	26		donor 10	n.s.	1:10	G8)	60543.1	4.625	0.5	2	3.625	2.25	-32	1.25	3.25	1.75	1.125	4	2.75	24.5	7.5	125.75	2.375	2.875
donor 10	n.s.	1:100	H8)	75742.5	24	45	34	29	31	58	23	26	28	36	23	26.5	33	34	46	26	26		donor 10	n.s.	1:100	H8)	75625.6	0.625	1.5	2	3.625	2.25	-46	2.25	2.25	1.75	3.125	2	3.25	5.5	3.5	16.75	2.375	2.875
donor 10	n.s.	1:1000	H11)	1213	23	41	33	26	28	51	20	24	25	33	21	23	27	30	31	23	22		donor 10	n.s.	1:1000	H11)	1096.12	-0.375	-2.5	1	0.625	-0.75	-53	-0.75	0.25	-1.25	0.125	0	-0.25	-0.5	-0.5	1.75	-0.625	-1.125
donor 10	n.s.	1:10000	H12)	206.5	22.5	43	31.5	24	28	31.5	20	23	24	31	21	25	26	30	28	23	24		donor 10	n.s.	1:10000	H12)	89.625	-0.875	-0.5	-0.5	-1.375	-0.75	-72.5	-0.75	-0.75	-2.25	-1.875	0	1.75	-1.5	-0.5	-1.25	-0.625	0.875
	blank		F9)	118.5	24	43	33	25.5	29	111	21	24	27	34	21	23	27	31	29	24	22
	blank		H9)	101	23.5	43	32	24	27	43	20	25	26	33	21	23	28	30	29	23.5	23.5
	blank		F10)	144	23	44	31	25	29	69	20	23	26	33	21	24	28	30	29	23	24
	blank		H10)	104	23	44	32	27	30	193	22	23	26	31.5	21	23	27	31	30	24	23
	average of blanks			116.875	23.375	43.5	32	25.375	28.75	104	20.75	23.75	26.25	32.875	21	23.25	27.5	30.5	29.25	23.625	23.125
PLATE 2 - IgA - B cell supernatants
donor 1	stimulated	1:1	A1)	3873.5	27	27	34	30	45	61	28	29.5	36	41	29	31	2930	2391	43	26	40.5		donor 1	stimulated	1:1	A1)	3845	7.125	7.125	10.25	8	20.875	44.75	10.75	8.25	12.875	11.25	9.5	10.75	2900.25	2366.75	22.375	9.25	22.625
donor 1	stimulated	1:10	B1)	2798	20	22	26	24	27	25	19	23.5	26	34	22	22	443	324	25	20	21.5		donor 1	stimulated	1:10	B1)	2769.5	0.125	2.125	2.25	2	2.875	8.75	1.75	2.25	2.875	4.25	2.5	1.75	413.25	299.75	4.375	3.25	3.625
donor 1	stimulated	1:100	C1)	2050	20	21	25	21	25	18	18	22	24	32	20	20	76	57	22	18	23		donor 1	stimulated	1:100	C1)	2021.5	0.125	1.125	1.25	-1	0.875	1.75	0.75	0.75	0.875	2.25	0.5	-0.25	46.25	32.75	1.375	1.25	5.125
donor 1	stimulated	1:1000	D1)	907.5	22	21.5	24	23	24	17	18	21	25	31	19	20	36	28	22	18	21.5		donor 1	stimulated	1:1000	D1)	879	2.125	1.625	0.25	1	-0.125	0.75	0.75	-0.25	1.875	1.25	-0.5	-0.25	6.25	3.75	1.375	1.25	3.625
donor 1	stimulated	1:10000	E1)	167	21	20	23	22	23	16	17	22	24	29	19	20	32	24	21	17	21		donor 1	stimulated	1:10000	E1)	138.5	1.125	0.125	-0.75	0	-1.125	-0.25	-0.25	0.75	0.875	-0.75	-0.5	-0.25	2.25	-0.25	0.375	0.25	3.125
donor 2	stimulated	1:1	A2)	4628	53	94	234	85	534	174	95	102	156	264	162.5	114	1348.5	159	136	129.5	135		donor 2	stimulated	1:1	A2)	4599.5	33.125	74.125	210.25	63	509.875	157.75	77.75	80.75	132.875	234.25	143	93.75	1318.75	134.75	115.375	112.75	117.125
donor 2	stimulated	1:10	B2)	3083.5	28	31.5	72	37.5	107	59	34	40	49	73	36.5	39	362	56	97	29	49		donor 2	stimulated	1:10	B2)	3055	8.125	11.625	48.25	15.5	82.875	42.75	16.75	18.75	25.875	43.25	17	18.75	332.25	31.75	76.375	12.25	31.125
donor 2	stimulated	1:100	C2)	2585	20.5	21	30	24	33	22	19	24	28	34	21	23	71	29	34	19	22		donor 2	stimulated	1:100	C2)	2556.5	0.625	1.125	6.25	2	8.875	5.75	1.75	2.75	4.875	4.25	1.5	2.75	41.25	4.75	13.375	2.25	4.125
donor 2	stimulated	1:1000	D2)	1766	22	20.5	25	23	25	17	18	22	24	30	19	20	35	26	24	18	20		donor 2	stimulated	1:1000	D2)	1737.5	2.125	0.625	1.25	1	0.875	0.75	0.75	0.75	0.875	0.25	-0.5	-0.25	5.25	1.75	3.375	1.25	2.125
donor 2	stimulated	1:10000	E2)	541.5	20.5	21	24	23	25	16	17.5	21	24	31	19	21	31	23	21	17	21		donor 2	stimulated	1:10000	E2)	513	0.625	1.125	0.25	1	0.875	-0.25	0.25	-0.25	0.875	1.25	-0.5	0.75	1.25	-1.25	0.375	0.25	3.125
donor 3	stimulated	1:1	A3)	6885	43	130.5	137	193	149	2994	117	119	193	221.5	546.5	120	175	128	189.5	104.5	159		donor 3	stimulated	1:1	A3)	6856.5	23.125	110.625	113.25	171	124.875	2977.75	99.75	97.75	169.875	191.75	527	99.75	145.25	103.75	168.875	87.75	141.125
donor 3	stimulated	1:10	B3)	2967	25	34.5	38	39	39	284	30	33	42	53.5	82	34	42	37	41	27	35.5		donor 3	stimulated	1:10	B3)	2938.5	5.125	14.625	14.25	17	14.875	267.75	12.75	11.75	18.875	23.75	62.5	13.75	12.25	12.75	20.375	10.25	17.625
donor 3	stimulated	1:100	C3)	2366	21	23	25	24	27	33	19	23	28	33	27	23	32	25	24	18	24		donor 3	stimulated	1:100	C3)	2337.5	1.125	3.125	1.25	2	2.875	16.75	1.75	1.75	4.875	3.25	7.5	2.75	2.25	0.75	3.375	1.25	6.125
donor 3	stimulated	1:1000	D3)	1343	21	20	24	22	24	19	17	23	25	30.5	21	21	31	25	22	18	21		donor 3	stimulated	1:1000	D3)	1314.5	1.125	0.125	0.25	0	-0.125	2.75	-0.25	1.75	1.875	0.75	1.5	0.75	1.25	0.75	1.375	1.25	3.125
donor 3	stimulated	1:10000	E3)	271	21	20	25	21	24	17	18	22	23	29	20	20	31	26	21	17	17.5		donor 3	stimulated	1:10000	E3)	242.5	1.125	0.125	1.25	-1	-0.125	0.75	0.75	0.75	-0.125	-0.75	0.5	-0.25	1.25	1.75	0.375	0.25	-0.375
donor 4	stimulated	1:1	A4)	1604.5	25	21	36	23	30	22	20	24	43	31	27	23	40	2696	25	19	21.5		donor 4	stimulated	1:1	A4)	1576	5.125	1.125	12.25	1	5.875	5.75	2.75	2.75	19.875	1.25	7.5	2.75	10.25	2671.75	4.375	2.25	3.625
donor 4	stimulated	1:10	B4)	1277	21	21	25	23	26	18	18	22	27	28.5	21	20	33	413	21	18	21		donor 4	stimulated	1:10	B4)	1248.5	1.125	1.125	1.25	1	1.875	1.75	0.75	0.75	3.875	-1.25	1.5	-0.25	3.25	388.75	0.375	1.25	3.125
donor 4	stimulated	1:100	C4)	761	21	20	23	22	25	17	18	22	24	29.5	20	20	31	63	22	18	20		donor 4	stimulated	1:100	C4)	732.5	1.125	0.125	-0.75	0	0.875	0.75	0.75	0.75	0.875	-0.25	0.5	-0.25	1.25	38.75	1.375	1.25	2.125
donor 4	stimulated	1:1000	D4)	250	20.5	20	23	22	24	17	17	20	24	30	20	20	28	28	22	17	21		donor 4	stimulated	1:1000	D4)	221.5	0.625	0.125	-0.75	0	-0.125	0.75	-0.25	-1.25	0.875	0.25	0.5	-0.25	-1.75	3.75	1.375	0.25	3.125
donor 4	stimulated	1:10000	E4)	55	21	20	25	22	25	17	17.5	22	24	30	20	21	31	25	21	17	19.5		donor 4	stimulated	1:10000	E4)	26.5	1.125	0.125	1.25	0	0.875	0.75	0.25	0.75	0.875	0.25	0.5	0.75	1.25	0.75	0.375	0.25	1.625
donor 5	stimulated	1:1	A5)	2847.5	22	22	25	23	26	21	19	22	24	30	22	22	34	29	29.5	18	20		donor 5	stimulated	1:1	A5)	2819	2.125	2.125	1.25	1	1.875	4.75	1.75	0.75	0.875	0.25	2.5	1.75	4.25	4.75	8.875	1.25	2.125
donor 5	stimulated	1:10	B5)	2354.5	20	21	25	21	25	18	17	22	25	32	21	21	33	25	23	18	20		donor 5	stimulated	1:10	B5)	2326	0.125	1.125	1.25	-1	0.875	1.75	-0.25	0.75	1.875	2.25	1.5	0.75	3.25	0.75	2.375	1.25	2.125
donor 5	stimulated	1:100	C5)	1519	21	23	24	22	25	17	17	21	24	29	19	21.5	30	25	21	17	19.5		donor 5	stimulated	1:100	C5)	1490.5	1.125	3.125	0.25	0	0.875	0.75	-0.25	-0.25	0.875	-0.75	-0.5	1.25	0.25	0.75	0.375	0.25	1.625
donor 5	stimulated	1:1000	D5)	518	21	19	23	22	23	16	17	22	24	30	19	20.5	31	24.5	22	17	19.5		donor 5	stimulated	1:1000	D5)	489.5	1.125	-0.875	-0.75	0	-1.125	-0.25	-0.25	0.75	0.875	0.25	-0.5	0.25	1.25	0.25	1.375	0.25	1.625
donor 5	stimulated	1:10000	E5)	100	21	20	24	22	25	16	18	22	23	31	18.5	20	30	24	21.5	17	21		donor 5	stimulated	1:10000	E5)	71.5	1.125	0.125	0.25	0	0.875	-0.25	0.75	0.75	-0.125	1.25	-1	-0.25	0.25	-0.25	0.875	0.25	3.125
donor 6	stimulated	1:1	A6)	3291	47	134.5	189.5	200	1087	3135	197	291.5	320	365.5	297.5	816	7108	437	190	210.5	254		donor 6	stimulated	1:1	A6)	3262.5	27.125	114.625	165.75	178	1062.88	3118.75	179.75	270.25	296.875	335.75	278	795.75	7078.25	412.75	169.375	193.75	236.125
donor 6	stimulated	1:10	B6)	2427	26	59	67	76	161	369	68	79	110.5	126	85	158	1237	110	69	66	69		donor 6	stimulated	1:10	B6)	2398.5	6.125	39.125	43.25	54	136.875	352.75	50.75	57.75	87.375	96.25	65.5	137.75	1207.25	85.75	48.375	49.25	51.125
donor 6	stimulated	1:100	C6)	1749	22	26	28.5	29	38.5	47	25	28	34	44	27	37	173	34	27	23	31		donor 6	stimulated	1:100	C6)	1720.5	2.125	6.125	4.75	7	14.375	30.75	7.75	6.75	10.875	14.25	7.5	16.75	143.25	9.75	6.375	6.25	13.125
donor 6	stimulated	1:1000	D6)	1059.5	20	22	24.5	23	26	20	18	23	24	33	21	23	46	25	22	18	19		donor 6	stimulated	1:1000	D6)	1031	0.125	2.125	0.75	1	1.875	3.75	0.75	1.75	0.875	3.25	1.5	2.75	16.25	0.75	1.375	1.25	1.125
donor 6	stimulated	1:10000	E6)	289	21	20	23	21	25	17	17	21	24	32	20	21	32	24	22	17	19		donor 6	stimulated	1:10000	E6)	260.5	1.125	0.125	-0.75	-1	0.875	0.75	-0.25	-0.25	0.875	2.25	0.5	0.75	2.25	-0.25	1.375	0.25	1.125
donor 7	stimulated	1:1	A7)	3971	80	30	40	34	79	53	34	36	49	51.5	40	37	52	246	63	38	47		donor 7	stimulated	1:1	A7)	3942.5	60.125	10.125	16.25	12	54.875	36.75	16.75	14.75	25.875	21.75	20.5	16.75	22.25	221.75	42.375	21.25	29.125
donor 7	stimulated	1:10	B7)	1950	27	24	28	25	36	29	23	26	31	39.5	25	28	41	48	29	21	27		donor 7	stimulated	1:10	B7)	1921.5	7.125	4.125	4.25	3	11.875	12.75	5.75	4.75	7.875	9.75	5.5	7.75	11.25	23.75	8.375	4.25	9.125
donor 7	stimulated	1:100	C7)	1284	21	22	24	23	25	18.5	18	22	25	31	20.5	22	31.5	26	23	17	21		donor 7	stimulated	1:100	C7)	1255.5	1.125	2.125	0.25	1	0.875	2.25	0.75	0.75	1.875	1.25	1	1.75	1.75	1.75	2.375	0.25	3.125
donor 7	stimulated	1:1000	D7)	664.5	21	21	24	21.5	24	17	18	23	24	31	19	19	30	24	22	17	20		donor 7	stimulated	1:1000	D7)	636	1.125	1.125	0.25	-0.5	-0.125	0.75	0.75	1.75	0.875	1.25	-0.5	-1.25	0.25	-0.25	1.375	0.25	2.125
donor 7	stimulated	1:10000	E7)	155.5	20	20	24	21.5	23	16	17	22	23	29	19	20	31	24	20	17	19		donor 7	stimulated	1:10000	E7)	127	0.125	0.125	0.25	-0.5	-1.125	-0.25	-0.25	0.75	-0.125	-0.75	-0.5	-0.25	1.25	-0.25	-0.625	0.25	1.125
donor 8	stimulated	1:1	A8)	2058	24	48	54	52	119	78	52	53	75	83	265.5	75	1803	1444	64	47.5	66		donor 8	stimulated	1:1	A8)	2029.5	4.125	28.125	30.25	30	94.875	61.75	34.75	31.75	51.875	53.25	246	54.75	1773.25	1419.75	43.375	30.75	48.125
donor 8	stimulated	1:10	B8)	1687.5	21	23.5	28	26	34	25	22	26	32	39	48	27	294	216	41	20	27		donor 8	stimulated	1:10	B8)	1659	1.125	3.625	4.25	4	9.875	8.75	4.75	4.75	8.875	9.25	28.5	6.75	264.25	191.75	20.375	3.25	9.125
donor 8	stimulated	1:100	C8)	1055	21	22	25	23	26	18	19	23	23	31	22	21	59	45	24.5	18	19		donor 8	stimulated	1:100	C8)	1026.5	1.125	2.125	1.25	1	1.875	1.75	1.75	1.75	-0.125	1.25	2.5	0.75	29.25	20.75	3.875	1.25	1.125
donor 8	stimulated	1:1000	D8)	343	20	21	24	22	23	17	18	22	24	30	20	20	33	27	22	18	21		donor 8	stimulated	1:1000	D8)	314.5	0.125	1.125	0.25	0	-1.125	0.75	0.75	0.75	0.875	0.25	0.5	-0.25	3.25	2.75	1.375	1.25	3.125
donor 8	stimulated	1:10000	E8)	73	20	21	24	21	23	16	17	22	24	29.5	19	20	30.5	25	21	17	19.5		donor 8	stimulated	1:10000	E8)	44.5	0.125	1.125	0.25	-1	-1.125	-0.25	-0.25	0.75	0.875	-0.25	-0.5	-0.25	0.75	0.75	0.375	0.25	1.625
donor 9	stimulated	1:1	A9)	2610.5	24	27	33	30	38	108	26	29	32	39	402	28	482	1833	45	23	33.5		donor 9	stimulated	1:1	A9)	2582	4.125	7.125	9.25	8	13.875	91.75	8.75	7.75	8.875	9.25	382.5	7.75	452.25	1808.75	24.375	6.25	15.625
donor 9	stimulated	1:10	B9)	1948	21	21	26.5	22	27	26	20	23	23	31	63	20	107	373	27	18	22		donor 9	stimulated	1:10	B9)	1919.5	1.125	1.125	2.75	0	2.875	9.75	2.75	1.75	-0.125	1.25	43.5	-0.25	77.25	348.75	6.375	1.25	4.125
donor 9	stimulated	1:100	C9)	1410.5	22	21	25	22	24	18	19	23	24	30	24	20	38	62	22	18	18.5		donor 9	stimulated	1:100	C9)	1382	2.125	1.125	1.25	0	-0.125	1.75	1.75	1.75	0.875	0.25	4.5	-0.25	8.25	37.75	1.375	1.25	0.625
donor 9	stimulated	1:1000	D9)	566	20	20	24	21	25	17	17	21	23	28	20	20	31.5	27	21	16	21		donor 9	stimulated	1:1000	D9)	537.5	0.125	0.125	0.25	-1	0.875	0.75	-0.25	-0.25	-0.125	-1.75	0.5	-0.25	1.75	2.75	0.375	-0.75	3.125
donor 9	stimulated	1:10000	E9)	107	19	19	23.5	21	23	16	18	22	22	30	19	20	30.5	25	21	17	21.5		donor 9	stimulated	1:10000	E9)	78.5	-0.875	-0.875	-0.25	-1	-1.125	-0.25	0.75	0.75	-1.125	0.25	-0.5	-0.25	0.75	0.75	0.375	0.25	3.625
donor 10	stimulated	1:1	A10)	2787	44.5	65	128	82.5	609.5	335	75	89.5	125	150	89	83	2075	222	90	70	91		donor 10	stimulated	1:1	A10)	2758.5	24.625	45.125	104.25	60.5	585.375	318.75	57.75	68.25	101.875	120.25	69.5	62.75	2045.25	197.75	69.375	53.25	73.125
donor 10	stimulated	1:10	B10)	2185	24	27	31	27	65	48.5	24	28.5	33	41	28	26	278.5	48	29	22	25.5		donor 10	stimulated	1:10	B10)	2156.5	4.125	7.125	7.25	5	40.875	32.25	6.75	7.25	9.875	11.25	8.5	5.75	248.75	23.75	8.375	5.25	7.625
donor 10	stimulated	1:100	C10)	1500	21	21	25	23	27	20	19	24	24	31	21	21	55	28	22	17.5	20		donor 10	stimulated	1:100	C10)	1471.5	1.125	1.125	1.25	1	2.875	3.75	1.75	2.75	0.875	1.25	1.5	0.75	25.25	3.75	1.375	0.75	2.125
donor 10	stimulated	1:1000	D10)	899	20	22	23	22	25	18	18	23	24	31	20	21	36	25	22	17	21		donor 10	stimulated	1:1000	D10)	870.5	0.125	2.125	-0.75	0	0.875	1.75	0.75	1.75	0.875	1.25	0.5	0.75	6.25	0.75	1.375	0.25	3.125
donor 10	stimulated	1:10000	E10)	110	21	20	23	22	23	17	17	21	24	30	20	20	30	24.5	21	17	21		donor 10	stimulated	1:10000	E10)	81.5	1.125	0.125	-0.75	0	-1.125	0.75	-0.25	-0.25	0.875	0.25	0.5	-0.25	0.25	0.25	0.375	0.25	3.125
donor 1	n.s.	1:1	F1)	3880	23	24	27	25	29	21	20	26	27	34	23	25	51	30	25	20	22		donor 1	n.s.	1:1	F1)	3851.5	3.125	4.125	3.25	3	4.875	4.75	2.75	4.75	3.875	4.25	3.5	4.75	21.25	5.75	4.375	3.25	4.125
donor 1	n.s.	1:10	G1)	1902	21	22	23	22	25	17	18	23	25	31	20	21	32	25	21	18	19		donor 1	n.s.	1:10	G1)	1873.5	1.125	2.125	-0.75	0	0.875	0.75	0.75	1.75	1.875	1.25	0.5	0.75	2.25	0.75	0.375	1.25	1.125
donor 1	n.s.	1:100	H1)	442	21	22	22	22	23	17	18	22	24	31	19	20	31	25	22	17	22		donor 1	n.s.	1:100	H1)	413.5	1.125	2.125	-1.75	0	-1.125	0.75	0.75	0.75	0.875	1.25	-0.5	-0.25	1.25	0.75	1.375	0.25	4.125
donor 1	n.s.	1:1000	A11)	69.5	19.5	20	23	22	25	16	18	21	23	29	19	19	30	23	20	17	19.5		donor 1	n.s.	1:1000	A11)	41	-0.375	0.125	-0.75	0	0.875	-0.25	0.75	-0.25	-0.125	-0.75	-0.5	-1.25	0.25	-1.25	-0.625	0.25	1.625
donor 1	n.s.	1:10000	A12)	30	21	21	23	22	25	17	18	21	23	31	19	20	31	24	21	17	20		donor 1	n.s.	1:10000	A12)	1.5	1.125	1.125	-0.75	0	0.875	0.75	0.75	-0.25	-0.125	1.25	-0.5	-0.25	1.25	-0.25	0.375	0.25	2.125
donor 2	n.s.	1:1	F2)	8283	24	122	137.5	149	184	228	140	157	261	249	144.5	172.5	285	178	155.5	143	183		donor 2	n.s.	1:1	F2)	8254.5	4.125	102.125	113.75	127	159.875	211.75	122.75	135.75	237.875	219.25	125	152.25	255.25	153.75	134.875	126.25	165.125
donor 2	n.s.	1:10	G2)	3287	22	31	34	34	39	34	31	35	46.5	53.5	33.5	35	57	37	35	29	37.5		donor 2	n.s.	1:10	G2)	3258.5	2.125	11.125	10.25	12	14.875	17.75	13.75	13.75	23.375	23.75	14	14.75	27.25	12.75	14.375	12.25	19.625
donor 2	n.s.	1:100	H2)	722	20.5	23	26	23	27	19	19	23	27	36	20	22	33	26	23	20	21		donor 2	n.s.	1:100	H2)	693.5	0.625	3.125	2.25	1	2.875	2.75	1.75	1.75	3.875	6.25	0.5	1.75	3.25	1.75	2.375	3.25	3.125
donor 2	n.s.	1:1000	B11)	93	22	21	23	22	24	17	17.5	22	24	30	20	20	31	25	22	17	21		donor 2	n.s.	1:1000	B11)	64.5	2.125	1.125	-0.75	0	-0.125	0.75	0.25	0.75	0.875	0.25	0.5	-0.25	1.25	0.75	1.375	0.25	3.125
donor 2	n.s.	1:10000	B12)	31	20	20	24	22	24	16	17	23	23	30	19	20	30	24	22	17	16		donor 2	n.s.	1:10000	B12)	2.5	0.125	0.125	0.25	0	-0.125	-0.25	-0.25	1.75	-0.125	0.25	-0.5	-0.25	0.25	-0.25	1.375	0.25	-1.875
donor 3	n.s.	1:1	F3)	4718	23	22	25	24	26	18	18	22	24.5	31	21	20	33	28	25	17	22.5		donor 3	n.s.	1:1	F3)	4689.5	3.125	2.125	1.25	2	1.875	1.75	0.75	0.75	1.375	1.25	1.5	-0.25	3.25	3.75	4.375	0.25	4.625
donor 3	n.s.	1:10	G3)	2290	20	22	23	21	25	18	18	21	25	31	19	20	33	24	22	18	21		donor 3	n.s.	1:10	G3)	2261.5	0.125	2.125	-0.75	-1	0.875	1.75	0.75	-0.25	1.875	1.25	-0.5	-0.25	3.25	-0.25	1.375	1.25	3.125
donor 3	n.s.	1:100	H3)	516	21	21	23	22	24	17	17	22	24	29	19	20	29	25	21	17	21		donor 3	n.s.	1:100	H3)	487.5	1.125	1.125	-0.75	0	-0.125	0.75	-0.25	0.75	0.875	-0.75	-0.5	-0.25	-0.75	0.75	0.375	0.25	3.125
donor 3	n.s.	1:1000	C11)	80	21	22	22	22	25	17	17	22	24	29	19	20	30	25	21	18	20		donor 3	n.s.	1:1000	C11)	51.5	1.125	2.125	-1.75	0	0.875	0.75	-0.25	0.75	0.875	-0.75	-0.5	-0.25	0.25	0.75	0.375	1.25	2.125
donor 3	n.s.	1:10000	C12)	30	21	20	23	22	24	16	17	21	24	29	19	20	30	24	21	18	20		donor 3	n.s.	1:10000	C12)	1.5	1.125	0.125	-0.75	0	-0.125	-0.25	-0.25	-0.25	0.875	-0.75	-0.5	-0.25	0.25	-0.25	0.375	1.25	2.125
donor 5	n.s.	1:1	F4)	2583	22	22	24	23	26	18	18	23	26	31	21	21	33	25.5	23	18	20.5		donor 5	n.s.	1:1	F4)	2554.5	2.125	2.125	0.25	1	1.875	1.75	0.75	1.75	2.875	1.25	1.5	0.75	3.25	1.25	2.375	1.25	2.625
donor 5	n.s.	1:10	G4)	1075	21.5	21	24	22	23	17	18	23	24	30	20	21	31	25	22	18	24		donor 5	n.s.	1:10	G4)	1046.5	1.625	1.125	0.25	0	-1.125	0.75	0.75	1.75	0.875	0.25	0.5	0.75	1.25	0.75	1.375	1.25	6.125
donor 5	n.s.	1:100	H4)	197	20	20	23	23	25	16	17	20	24.5	29.5	19	20	30	24	20	16	19.5		donor 5	n.s.	1:100	H4)	168.5	0.125	0.125	-0.75	1	0.875	-0.25	-0.25	-1.25	1.375	-0.25	-0.5	-0.25	0.25	-0.25	-0.625	-0.75	1.625
donor 5	n.s.	1:1000	D11)	44	21	20	23	22	24	16	18	22	24	30	19	21	30	25	21	16	19		donor 5	n.s.	1:1000	D11)	15.5	1.125	0.125	-0.75	0	-0.125	-0.25	0.75	0.75	0.875	0.25	-0.5	0.75	0.25	0.75	0.375	-0.75	1.125
donor 5	n.s.	1:10000	D12)	28	20	21	22.5	22	24	16	17	21	22	29	19	19	29.5	23	20.5	17	18		donor 5	n.s.	1:10000	D12)	-0.5	0.125	1.125	-1.25	0	-0.125	-0.25	-0.25	-0.25	-1.125	-0.75	-0.5	-1.25	-0.25	-1.25	-0.125	0.25	0.125
donor 7	n.s.	1:1	F5)	3711	27	118	158	160	219	236	150	163	279	321	152	200	338.5	169.5	134	138	149		donor 7	n.s.	1:1	F5)	3682.5	7.125	98.125	134.25	138	194.875	219.75	132.75	141.75	255.875	291.25	132.5	179.75	308.75	145.25	113.375	121.25	131.125
donor 7	n.s.	1:10	G5)	2071	23	35.5	40	39	45	45.5	37	41	54	64.5	38	40.5	65.5	44	36	34	36		donor 7	n.s.	1:10	G5)	2042.5	3.125	15.625	16.25	17	20.875	29.25	19.75	19.75	30.875	34.75	18.5	20.25	35.75	19.75	15.375	17.25	18.125
donor 7	n.s.	1:100	H5)	604.5	20.5	23	26	24	27	20.5	20	24	28	34	21	24	35	28	23	19	23.5		donor 7	n.s.	1:100	H5)	576	0.625	3.125	2.25	2	2.875	4.25	2.75	2.75	4.875	4.25	1.5	3.75	5.25	3.75	2.375	2.25	5.625
donor 7	n.s.	1:1000	E11)	95.5	21	21	24	22	24	17	18	22	24	31	20	19	30	24	21	17	17		donor 7	n.s.	1:1000	E11)	67	1.125	1.125	0.25	0	-0.125	0.75	0.75	0.75	0.875	1.25	0.5	-1.25	0.25	-0.25	0.375	0.25	-0.875
donor 7	n.s.	1:10000	E12)	43	20	21	23	22	25	17	18	22	25	29.5	20	20	31	24	21	16	21		donor 7	n.s.	1:10000	E12)	14.5	0.125	1.125	-0.75	0	0.875	0.75	0.75	0.75	1.875	-0.25	0.5	-0.25	1.25	-0.25	0.375	-0.75	3.125
donor 8	n.s.	1:1	F6)	6076	21	21	51	22.5	27	19	18	23	25	30	230	22	35	27	22	19	20.5		donor 8	n.s.	1:1	F6)	6047.5	1.125	1.125	27.25	0.5	2.875	2.75	0.75	1.75	1.875	0.25	210.5	1.75	5.25	2.75	1.375	2.25	2.625
donor 8	n.s.	1:10	G6)	2887.5	20	21	27	21	24	17	17	22	24	31	40	20	32	26	22	18	19		donor 8	n.s.	1:10	G6)	2859	0.125	1.125	3.25	-1	-0.125	0.75	-0.25	0.75	0.875	1.25	20.5	-0.25	2.25	1.75	1.375	1.25	1.125
donor 8	n.s.	1:100	H6)	687	21	21	24	22	24	16	17	23	23	30.5	22	20	31	26	21	17	22.5		donor 8	n.s.	1:100	H6)	658.5	1.125	1.125	0.25	0	-0.125	-0.25	-0.25	1.75	-0.125	0.75	2.5	-0.25	1.25	1.75	0.375	0.25	4.625
donor 8	n.s.	1:1000	F11)	126	19	20	24	20	24	17	17.5	21	24	29	21	20	30	25	21	17	16		donor 8	n.s.	1:1000	F11)	97.5	-0.875	0.125	0.25	-2	-0.125	0.75	0.25	-0.25	0.875	-0.75	1.5	-0.25	0.25	0.75	0.375	0.25	-1.875
donor 8	n.s.	1:10000	F12)	40	19.5	20	24	22	24	16	17	22.5	24	30	19	20	30	25	21	17	20		donor 8	n.s.	1:10000	F12)	11.5	-0.375	0.125	0.25	0	-0.125	-0.25	-0.25	1.25	0.875	0.25	-0.5	-0.25	0.25	0.75	0.375	0.25	2.125
donor 9	n.s.	1:1	F7)	5693	28.5	231	272	291	362	489	275	312	458	571	278	388	666	333	222	271	324		donor 9	n.s.	1:1	F7)	5664.5	8.625	211.125	248.25	269	337.875	472.75	257.75	290.75	434.875	541.25	258.5	367.75	636.25	308.75	201.375	254.25	306.125
donor 9	n.s.	1:10	G7)	2769	23	36	42	43	47.5	49	40	44	57	67	39	46	68	46	38	38	44		donor 9	n.s.	1:10	G7)	2740.5	3.125	16.125	18.25	21	23.375	32.75	22.75	22.75	33.875	37.25	19.5	25.75	38.25	21.75	17.375	21.25	26.125
donor 9	n.s.	1:100	H7)	751	20	22	26	24	27	21	20	25	28	34	21	23	36	27	23	19	22.5		donor 9	n.s.	1:100	H7)	722.5	0.125	2.125	2.25	2	2.875	4.75	2.75	3.75	4.875	4.25	1.5	2.75	6.25	2.75	2.375	2.25	4.625
donor 9	n.s.	1:1000	G11)	115	21	21	24	23	24	17	18	23	24	30	20	22	30	25	22	17	20		donor 9	n.s.	1:1000	G11)	86.5	1.125	1.125	0.25	1	-0.125	0.75	0.75	1.75	0.875	0.25	0.5	1.75	0.25	0.75	1.375	0.25	2.125
donor 9	n.s.	1:10000	G12)	34	20	21	24	22	23	17	17	21	23	29	20	20	30	24	21	16.5	20.5		donor 9	n.s.	1:10000	G12)	5.5	0.125	1.125	0.25	0	-1.125	0.75	-0.25	-0.25	-0.125	-0.75	0.5	-0.25	0.25	-0.25	0.375	-0.25	2.625
donor 10	n.s.	1:1	F8)	5365	24	41	51	48	58	55	43	44	61.5	70	42	52	68	53	56	39	55		donor 10	n.s.	1:1	F8)	5336.5	4.125	21.125	27.25	26	33.875	38.75	25.75	22.75	38.375	40.25	22.5	31.75	38.25	28.75	35.375	22.25	37.125
donor 10	n.s.	1:10	G8)	3586	20.5	21	24.5	22	26	19	19	22	26	32	20	21.5	33	27	23	18	22		donor 10	n.s.	1:10	G8)	3557.5	0.625	1.125	0.75	0	1.875	2.75	1.75	0.75	2.875	2.25	0.5	1.25	3.25	2.75	2.375	1.25	4.125
donor 10	n.s.	1:100	H8)	1345	20	19	25	22	24	16	18	22	22.5	31	20	20	30.5	24	21	18	21.5		donor 10	n.s.	1:100	H8)	1316.5	0.125	-0.875	1.25	0	-0.125	-0.25	0.75	0.75	-0.625	1.25	0.5	-0.25	0.75	-0.25	0.375	1.25	3.625
donor 10	n.s.	1:1000	H11)	213.5	20	21	23	21	25	17	18	20	23	29.5	19	20	30	24	20	17	19		donor 10	n.s.	1:1000	H11)	185	0.125	1.125	-0.75	-1	0.875	0.75	0.75	-1.25	-0.125	-0.25	-0.5	-0.25	0.25	-0.25	-0.625	0.25	1.125
donor 10	n.s.	1:10000	H12)	46	21	20	25	21	24	16	18	22	22	31	19	20	29	25	21	17	19		donor 10	n.s.	1:10000	H12)	17.5	1.125	0.125	1.25	-1	-0.125	-0.25	0.75	0.75	-1.125	1.25	-0.5	-0.25	-0.75	0.75	0.375	0.25	1.125
	blank		F9)	29	19	20	24	23	23.5	16	17	21	23	31	20	20	31	25	21	16	17
	blank		H9)	30	20	19	24	22	25	16	18	21	22.5	27	19	21	30	24	20	17	19.5
	blank		F10)	27	20	21	23	22	24	17	17	22	24	31	19	20	29	25	21	17	17
	blank		H10)	28	20.5	19.5	24	21	24	16	17	21	23	30	20	20	29	23	20.5	17	18
	average of blanks			28.5	19.875	19.875	23.75	22	24.125	16.25	17.25	21.25	23.125	29.75	19.5	20.25	29.75	24.25	20.625	16.75	17.875
PLATE 3 - IgM - B cell supernatants
donor 1	stimulated	1:1	A1)	79749	920.5	173	2083	248	19321	53856.5	267.5	252	302	578	244	275.5	997	3834	2788	254	1151		donor 1	stimulated	1:1	A1)	79710	899	151.625	2058.75	225.875	19297.5	53838.9	249.25	229	276.875	545.875	224.25	254.625	971.375	3808.5	2769	235.75	1128.88
donor 1	stimulated	1:10	B1)	126512	142	47.5	180	48	370	1319	45	49.5	61	92	46.5	51	126	395	124	39	168.5		donor 1	stimulated	1:10	B1)	126473	120.5	26.125	155.75	25.875	346.5	1301.38	26.75	26.5	35.875	59.875	26.75	30.125	100.375	369.5	105	20.75	146.375
donor 1	stimulated	1:100	C1)	110797	40.5	29	45	34	54	102.5	26	33	36	45.5	29	31	47	63	33	27	42		donor 1	stimulated	1:100	C1)	110758	19	7.625	20.75	11.875	30.5	84.875	7.75	10	10.875	13.375	9.25	10.125	21.375	37.5	14	8.75	19.875
donor 1	stimulated	1:1000	D1)	43949	26	23	28.5	25	31	28.5	23	27	27	36	23	25	30	33	24	21	25		donor 1	stimulated	1:1000	D1)	43910	4.5	1.625	4.25	2.875	7.5	10.875	4.75	4	1.875	3.875	3.25	4.125	4.375	7.5	5	2.75	2.875
donor 1	stimulated	1:10000	E1)	865	23	22	26	23	25	20	18	24	24	32	20	23	25	25	21	19	21		donor 1	stimulated	1:10000	E1)	826	1.5	0.625	1.75	0.875	1.5	2.375	-0.25	1	-1.125	-0.125	0.25	2.125	-0.625	-0.5	2	0.75	-1.125
donor 2	stimulated	1:1	A2)	54475	11481.5	136	6411	230	35804	109245	1880	556	220	598	689.5	385.5	6821.5	41405	11725	702	4759		donor 2	stimulated	1:1	A2)	54436	11460	114.625	6386.75	207.875	35780.5	109227	1861.75	533	194.875	565.875	669.75	364.625	6795.88	41379.5	11706	683.75	4736.88
donor 2	stimulated	1:10	B2)	89681	469	35.5	403	45.5	2074	23326	212	91	55	95	44	73	118.5	2835	134	30	297.5		donor 2	stimulated	1:10	B2)	89642	447.5	14.125	378.75	23.375	2050.5	23308.4	193.75	68	29.875	62.875	24.25	52.125	92.875	2809.5	115	11.75	275.375
donor 2	stimulated	1:100	C2)	101970	61	26	56	28	124	485.5	42	34	33	41	28	29	39	262	35	22	103		donor 2	stimulated	1:100	C2)	101932	39.5	4.625	31.75	5.875	100.5	467.875	23.75	11	7.875	8.875	8.25	8.125	13.375	236.5	16	3.75	80.875
donor 2	stimulated	1:1000	D2)	79688	27	27	32	27	35	48	24	27	28	36	25	26	31	48	25	22	32		donor 2	stimulated	1:1000	D2)	79649	5.5	5.625	7.75	4.875	11.5	30.375	5.75	4	2.875	3.875	5.25	5.125	5.375	22.5	6	3.75	9.875
donor 2	stimulated	1:10000	E2)	48400.5	26	26.5	29	26	29	24	22	27	30	37	25	24.5	29	31	23	22	26		donor 2	stimulated	1:10000	E2)	48361.5	4.5	5.125	4.75	3.875	5.5	6.375	3.75	4	4.875	4.875	5.25	3.625	3.375	5.5	4	3.75	3.875
donor 3	stimulated	1:1	A3)	87646.5	1526	120	2897.5	292	7392	48973	883	455	191.5	321	443.5	239	657.5	3747	1449	314	1599		donor 3	stimulated	1:1	A3)	87607.5	1504.5	98.625	2873.25	269.875	7368.5	48955.4	864.75	432	166.375	288.875	423.75	218.125	631.875	3721.5	1430	295.75	1576.88
donor 3	stimulated	1:10	B3)	127141	160	33	217	44.5	396	4844	97	67	45	57	37	39.5	64	323	156.5	26	114		donor 3	stimulated	1:10	B3)	127102	138.5	11.625	192.75	22.375	372.5	4826.38	78.75	44	19.875	24.875	17.25	18.625	38.375	297.5	137.5	7.75	91.875
donor 3	stimulated	1:100	C3)	108947	35	26	45	29	47	117	28	30	31	37	25	27	32	50	31	22	36		donor 3	stimulated	1:100	C3)	108908	13.5	4.625	20.75	6.875	23.5	99.375	9.75	7	5.875	4.875	5.25	6.125	6.375	24.5	12	3.75	13.875
donor 3	stimulated	1:1000	D3)	67826	28	26	32.5	28	29	30	24	27	30	36	25	25	31	34	24	21	29.5		donor 3	stimulated	1:1000	D3)	67787	6.5	4.625	8.25	5.875	5.5	12.375	5.75	4	4.875	3.875	5.25	4.125	5.375	8.5	5	2.75	7.375
donor 3	stimulated	1:10000	E3)	576	21	23	26	23	27	19.5	19	24	26	33	21	23	27	27	19	19	21		donor 3	stimulated	1:10000	E3)	537	-0.5	1.625	1.75	0.875	3.5	1.875	0.75	1	0.875	0.875	1.25	2.125	1.375	1.5	0	0.75	-1.125
donor 4	stimulated	1:1	A4)	103449	210	34	158	44	366.5	4732	47.5	197	38	50	53	72	70	2069	140	44	272		donor 4	stimulated	1:1	A4)	103410	188.5	12.625	133.75	21.875	343	4714.38	29.25	174	12.875	17.875	33.25	51.125	44.375	2043.5	121	25.75	249.875
donor 4	stimulated	1:10	B4)	80364	42	28	41	30	50	185.5	29	36	30	37	25	30	31	56	35	22	83		donor 4	stimulated	1:10	B4)	80325	20.5	6.625	16.75	7.875	26.5	167.875	10.75	13	4.875	4.875	5.25	9.125	5.375	30.5	16	3.75	60.875
donor 4	stimulated	1:100	C4)	35616	26.5	23	28	25	26	29.5	21	26	26	36	22	24	27	28	22	20	23.5		donor 4	stimulated	1:100	C4)	35577	5	1.625	3.75	2.875	2.5	11.875	2.75	3	0.875	3.875	2.25	3.125	1.375	2.5	3	1.75	1.375
donor 4	stimulated	1:1000	D4)	929	22	23	27	25	24	19	19	24	25	31	21	21	27	25	20	19	22		donor 4	stimulated	1:1000	D4)	890	0.5	1.625	2.75	2.875	0.5	1.375	0.75	1	-0.125	-1.125	1.25	0.125	1.375	-0.5	1	0.75	-0.125
donor 4	stimulated	1:10000	E4)	127.5	19	21	24	23	24	17	17.5	22	24	32	21	21	25	25	19	18	20		donor 4	stimulated	1:10000	E4)	88.5	-2.5	-0.375	-0.25	0.875	0.5	-0.625	-0.75	-1	-1.125	-0.125	1.25	0.125	-0.625	-0.5	0	-0.25	-2.125
donor 5	stimulated	1:1	A5)	49617.5	219	57	5748	95	742	3317	61.5	62.5	87	103	90	74	102	2358	97	77	192		donor 5	stimulated	1:1	A5)	49578.5	197.5	35.625	5723.75	72.875	718.5	3299.38	43.25	39.5	61.875	70.875	70.25	53.125	76.375	2332.5	78	58.75	169.875
donor 5	stimulated	1:10	B5)	85807	55	30.5	304	35	58	167	28	32	36	44	30	33.5	41	407	33	26.5	47		donor 5	stimulated	1:10	B5)	85768	33.5	9.125	279.75	12.875	34.5	149.375	9.75	9	10.875	11.875	10.25	12.625	15.375	381.5	14	8.25	24.875
donor 5	stimulated	1:100	C5)	73833	27	23	47	25	29.5	31.5	21	27	27	36.5	24	24	30	68.5	22	21	29		donor 5	stimulated	1:100	C5)	73794	5.5	1.625	22.75	2.875	6	13.875	2.75	4	1.875	4.375	4.25	3.125	4.375	43	3	2.75	6.875
donor 5	stimulated	1:1000	D5)	14206.5	24	23	26	22	25	20	19.5	25	26	32	20.5	23	26.5	31	20	19	18.25		donor 5	stimulated	1:1000	D5)	14167.5	2.5	1.625	1.75	-0.125	1.5	2.375	1.25	2	0.875	-0.125	0.75	2.125	0.875	5.5	1	0.75	-3.875
donor 5	stimulated	1:10000	E5)	179	23	23	25	22	24	20	19	23	25	32	22	21	26	27	20	19	23		donor 5	stimulated	1:10000	E5)	140	1.5	1.625	0.75	-0.125	0.5	2.375	0.75	0	-0.125	-0.125	2.25	0.125	0.375	1.5	1	0.75	0.875
donor 6	stimulated	1:1	A6)	86978	44956	399	1675	1231	8170.5	52320.5	511.5	514.5	721	667	457	693	4027.5	6968	6278.5	372.5	10247		donor 6	stimulated	1:1	A6)	86939	44934.5	377.625	1650.75	1208.88	8147	52302.9	493.25	491.5	695.875	634.875	437.25	672.125	4001.88	6942.5	6259.5	354.25	10224.9
donor 6	stimulated	1:10	B6)	66458	803	63.5	131	116	440	1669	75	81	109	113	69	99.5	152.5	484	187	50	496		donor 6	stimulated	1:10	B6)	66419	781.5	42.125	106.75	93.875	416.5	1651.38	56.75	58	83.875	80.875	49.25	78.625	126.875	458.5	168	31.75	473.875
donor 6	stimulated	1:100	C6)	87729	75	27	37	33	45	102.5	26	32	36	43	28	33	38	46	35	25	37		donor 6	stimulated	1:100	C6)	87690	53.5	5.625	12.75	10.875	21.5	84.875	7.75	9	10.875	10.875	8.25	12.125	12.375	20.5	16	6.75	14.875
donor 6	stimulated	1:1000	D6)	21444	27	23	26	23	26	25	21	24	26.5	33	22	23	27.5	29	21	19	20		donor 6	stimulated	1:1000	D6)	21405	5.5	1.625	1.75	0.875	2.5	7.375	2.75	1	1.375	0.875	2.25	2.125	1.875	3.5	2	0.75	-2.125
donor 6	stimulated	1:10000	E6)	688.5	23	23	25	23	26	19	18	23	26	32	22	22	26.5	25	20	19	22.5		donor 6	stimulated	1:10000	E6)	649.5	1.5	1.625	0.75	0.875	2.5	1.375	-0.25	0	0.875	-0.125	2.25	1.125	0.875	-0.5	1	0.75	0.375
donor 7	stimulated	1:1	A7)	111865	1731	284.5	1434.5	1443.5	40394.5	101731	1872.5	368	690	1003	381.5	410.5	2348.5	2170	21271.5	379.5	1840.5		donor 7	stimulated	1:1	A7)	111826	1709.5	263.125	1410.25	1421.38	40371	101713	1854.25	345	664.875	970.875	361.75	389.625	2322.88	2144.5	21252.5	361.25	1818.38
donor 7	stimulated	1:10	B7)	119159	110.5	49	92	100	556	5473	110	61	78	93	55	62	121	149	171	48	105		donor 7	stimulated	1:10	B7)	119120	89	27.625	67.75	77.875	532.5	5455.38	91.75	38	52.875	60.875	35.25	41.125	95.375	123.5	152	29.75	82.875
donor 7	stimulated	1:100	C7)	122892	32.5	27	32	31	49	165	28	27.5	33.5	40	27	28	36	38	32	23	44		donor 7	stimulated	1:100	C7)	122854	11	5.625	7.75	8.875	25.5	147.375	9.75	4.5	8.375	7.875	7.25	7.125	10.375	12.5	13	4.75	21.875
donor 7	stimulated	1:1000	D7)	73779	25	24	29	26	28	32	22	26	28	37	23	25	29	30.5	23	21	21.75		donor 7	stimulated	1:1000	D7)	73740	3.5	2.625	4.75	3.875	4.5	14.375	3.75	3	2.875	4.875	3.25	4.125	3.375	5	4	2.75	-0.375
donor 7	stimulated	1:10000	E7)	1262	22	22	25	23	25	19	19	23	25	33	21	22	25	26	19	18	25		donor 7	stimulated	1:10000	E7)	1223	0.5	0.625	0.75	0.875	1.5	1.375	0.75	0	-0.125	0.875	1.25	1.125	-0.625	0.5	0	-0.25	2.875
donor 8	stimulated	1:1	A8)	64239	184.5	48	94	76.5	336	11883	75	53	64	81	116.5	72	231	645.5	177	49	136		donor 8	stimulated	1:1	A8)	64200	163	26.625	69.75	54.375	312.5	11865.4	56.75	30	38.875	48.875	96.75	51.125	205.375	620	158	30.75	113.875
donor 8	stimulated	1:10	B8)	41721	36	28	34	32	51	290	29	29	33	40	32	31	40	74	58	23	37		donor 8	stimulated	1:10	B8)	41682	14.5	6.625	9.75	9.875	27.5	272.375	10.75	6	7.875	7.875	12.25	10.125	14.375	48.5	39	4.75	14.875
donor 8	stimulated	1:100	C8)	11053	24	22	27.5	25	28	41	19	24	26	32	23	22	27	30	24	19	23		donor 8	stimulated	1:100	C8)	11014	2.5	0.625	3.25	2.875	4.5	23.375	0.75	1	0.875	-0.125	3.25	1.125	1.375	4.5	5	0.75	0.875
donor 8	stimulated	1:1000	D8)	762	21	21	25	22	25	19	19	24	26	33	21	21	25	27	19	18	20.5		donor 8	stimulated	1:1000	D8)	723	-0.5	-0.375	0.75	-0.125	1.5	1.375	0.75	1	0.875	0.875	1.25	0.125	-0.625	1.5	0	-0.25	-1.625
donor 8	stimulated	1:10000	E8)	136	22	21.5	25	22	23	17	19	23	24	30	21	22	26.5	26	19	18	22		donor 8	stimulated	1:10000	E8)	97	0.5	0.125	0.75	-0.125	-0.5	-0.625	0.75	0	-1.125	-2.125	1.25	1.125	0.875	0.5	0	-0.25	-0.125
donor 9	stimulated	1:1	A9)	99237	827	131	1059	203.5	2384.5	22443	207	141	101.5	116	233	92	1266	1973.5	541	123.5	653		donor 9	stimulated	1:1	A9)	99198	805.5	109.625	1034.75	181.375	2361	22425.4	188.75	118	76.375	83.875	213.25	71.125	1240.38	1948	522	105.25	630.875
donor 9	stimulated	1:10	B9)	97878	74	28	84	41.5	167	628	39	33	35	41	32	30	82	116	78.5	22	75		donor 9	stimulated	1:10	B9)	97839	52.5	6.625	59.75	19.375	143.5	610.375	20.75	10	9.875	8.875	12.25	9.125	56.375	90.5	59.5	3.75	52.875
donor 9	stimulated	1:100	C9)	94475	26	24	31	26	35	49.5	23	27	27	35	25	24	31.5	33	26	20	32.5		donor 9	stimulated	1:100	C9)	94436	4.5	2.625	6.75	3.875	11.5	31.875	4.75	4	1.875	2.875	5.25	3.125	5.875	7.5	7	1.75	10.375
donor 9	stimulated	1:1000	D9)	5972	24.5	23	28.5	25	27	23	22	25	27	33	22	25	29	29	21	20	23		donor 9	stimulated	1:1000	D9)	5933	3	1.625	4.25	2.875	3.5	5.375	3.75	2	1.875	0.875	2.25	4.125	3.375	3.5	2	1.75	0.875
donor 9	stimulated	1:10000	E9)	338	21	22.5	24	23	24	18	19	23	25	31	20	20	26	25	18.5	18	19.5		donor 9	stimulated	1:10000	E9)	299	-0.5	1.125	-0.25	0.875	0.5	0.375	0.75	0	-0.125	-1.125	0.25	-0.875	0.375	-0.5	-0.5	-0.25	-2.625
donor 10	stimulated	1:1	A10)	86440	866	54	162	67	952	2530.5	89.5	98	72.5	81	118.5	66	323.5	1205.5	301	119	191.5		donor 10	stimulated	1:1	A10)	86401	844.5	32.625	137.75	44.875	928.5	2512.88	71.25	75	47.375	48.875	98.75	45.125	297.875	1180	282	100.75	169.375
donor 10	stimulated	1:10	B10)	17052	75	27	37	29	60	123	29	32	32	39	25	26	49	105	41.5	21	35.5		donor 10	stimulated	1:10	B10)	17013	53.5	5.625	12.75	6.875	36.5	105.375	10.75	9	6.875	6.875	5.25	5.125	23.375	79.5	22.5	2.75	13.375
donor 10	stimulated	1:100	C10)	30502	29	25	27	26	29	26	22	26	30	35	23	26	30	34	23	21	32		donor 10	stimulated	1:100	C10)	30463	7.5	3.625	2.75	3.875	5.5	8.375	3.75	3	4.875	2.875	3.25	5.125	4.375	8.5	4	2.75	9.875
donor 10	stimulated	1:1000	D10)	1015.5	22	21	25	24	25	20	20	25	28	34	23	23	28	27	20	18	22		donor 10	stimulated	1:1000	D10)	976.5	0.5	-0.375	0.75	1.875	1.5	2.375	1.75	2	2.875	1.875	3.25	2.125	2.375	1.5	1	-0.25	-0.125
donor 10	stimulated	1:10000	E10)	148.5	21	20.5	24	22	22.5	17	17	22	25	32	20	21	25	25	20	17	19		donor 10	stimulated	1:10000	E10)	109.5	-0.5	-0.875	-0.25	-0.125	-1	-0.625	-1.25	-1	-0.125	-0.125	0.25	0.125	-0.625	-0.5	1	-1.25	-3.125
donor 1	n.s.	1:1	F1)	36	21	21.5	24	22.5	23	18	18	23	25	32	19	21	26	25	19	18	21		donor 1	n.s.	1:1	F1)	-3	-0.5	0.125	-0.25	0.375	-0.5	0.375	-0.25	0	-0.125	-0.125	-0.75	0.125	0.375	-0.5	0	-0.25	-1.125
donor 1	n.s.	1:10	G1)	103412	30	36.5	39	38	44	46	33	37	46	56	34.5	34	43	39	57	31	37.5		donor 1	n.s.	1:10	G1)	103373	8.5	15.125	14.75	15.875	20.5	28.375	14.75	14	20.875	23.875	14.75	13.125	17.375	13.5	38	12.75	15.375
donor 1	n.s.	1:100	H1)	9826	23	24	27	23	25.5	21	21	25	27	33	23	24	28	28	23	20	21		donor 1	n.s.	1:100	H1)	9787	1.5	2.625	2.75	0.875	2	3.375	2.75	2	1.875	0.875	3.25	3.125	2.375	2.5	4	1.75	-1.125
donor 1	n.s.	1:1000	A11)	157	21	22	24.5	23	25	18	18	24	24	31	21	20	25.5	26	20	18	21		donor 1	n.s.	1:1000	A11)	118	-0.5	0.625	0.25	0.875	1.5	0.375	-0.25	1	-1.125	-1.125	1.25	-0.875	-0.125	0.5	1	-0.25	-1.125
donor 1	n.s.	1:10000	A12)	45	23	22	25	22	27	18	19	23	25	30	20	21	26	25	20	18	21		donor 1	n.s.	1:10000	A12)	6	1.5	0.625	0.75	-0.125	3.5	0.375	0.75	0	-0.125	-2.125	0.25	0.125	0.375	-0.5	1	-0.25	-1.125
donor 2	n.s.	1:1	F2)	32	21	20	23	22	24	17	19	22	24	30	19	19	24	25	19	18	21		donor 2	n.s.	1:1	F2)	-7	-0.5	-1.375	-1.25	-0.125	0.5	-0.625	0.75	-1	-1.125	-2.125	-0.75	-1.875	-1.625	-0.5	0	-0.25	-1.125
donor 2	n.s.	1:10	G2)	24370	25	24	28	26	28	21	23	26	28	35	23	26	30	27	22	21	18.5		donor 2	n.s.	1:10	G2)	24331	3.5	2.625	3.75	3.875	4.5	3.375	4.75	3	2.875	2.875	3.25	5.125	4.375	1.5	3	2.75	-3.625
donor 2	n.s.	1:100	H2)	309	22	22	23	23	24.5	18	18	23	24	31	20	23	25	25	19	18	21		donor 2	n.s.	1:100	H2)	270	0.5	0.625	-1.25	0.875	1	0.375	-0.25	0	-1.125	-1.125	0.25	2.125	-0.625	-0.5	0	-0.25	-1.125
donor 2	n.s.	1:1000	B11)	66	22	23	25	23	26	18	19	24	26	34	22	22	27	26	19	19	19		donor 2	n.s.	1:1000	B11)	27	0.5	1.625	0.75	0.875	2.5	0.375	0.75	1	0.875	1.875	2.25	1.125	1.375	0.5	0	0.75	-3.125
donor 2	n.s.	1:10000	B12)	37	22	22	25	22.5	25	18	18	23.5	24	33	20	21	25	25	19	18	25		donor 2	n.s.	1:10000	B12)	-2	0.5	0.625	0.75	0.375	1.5	0.375	-0.25	0.5	-1.125	0.875	0.25	0.125	-0.625	-0.5	0	-0.25	2.875
donor 3	n.s.	1:1	F3)	32	22	21	25	23	24	17	18	22	24	31	21	22	24	26	19	17	22		donor 3	n.s.	1:1	F3)	-7	0.5	-0.375	0.75	0.875	0.5	-0.625	-0.25	-1	-1.125	-1.125	1.25	1.125	-1.625	0.5	0	-1.25	-0.125
donor 3	n.s.	1:10	G3)	3299.5	22	22	27	24	25	19	20	24	25	33	21	20	28	28	23	19	20		donor 3	n.s.	1:10	G3)	3260.5	0.5	0.625	2.75	1.875	1.5	1.375	1.75	1	-0.125	0.875	1.25	-0.875	2.375	2.5	4	0.75	-2.125
donor 3	n.s.	1:100	H3)	217.5	21	21	25	22	24	18	19	22	24	31	20	22	25	25	19	18	22		donor 3	n.s.	1:100	H3)	178.5	-0.5	-0.375	0.75	-0.125	0.5	0.375	0.75	-1	-1.125	-1.125	0.25	1.125	-0.625	-0.5	0	-0.25	-0.125
donor 3	n.s.	1:1000	C11)	55	21	22	24	22	24	17	18	23	24	31	21	20	26	25.5	18	18	22		donor 3	n.s.	1:1000	C11)	16	-0.5	0.625	-0.25	-0.125	0.5	-0.625	-0.25	0	-1.125	-1.125	1.25	-0.875	0.375	0	-1	-0.25	-0.125
donor 3	n.s.	1:10000	C12)	37	21	23	25	23	24	18	19	23	25	32	20	21	26	26	20	19	21		donor 3	n.s.	1:10000	C12)	-2	-0.5	1.625	0.75	0.875	0.5	0.375	0.75	0	-0.125	-0.125	0.25	0.125	0.375	0.5	1	0.75	-1.125
donor 5	n.s.	1:1	F4)	34	21.5	23	24	23	23	17	18	23	24	32	20	21	25	25	19	18	21		donor 5	n.s.	1:1	F4)	-5	0	1.625	-0.25	0.875	-0.5	-0.625	-0.25	0	-1.125	-0.125	0.25	0.125	-0.625	-0.5	0	-0.25	-1.125
donor 5	n.s.	1:10	G4)	45196	24.5	24	26.5	23	26	18	19	25	28	34	22	24	27	28	24	21	19		donor 5	n.s.	1:10	G4)	45157	3	2.625	2.25	0.875	2.5	0.375	0.75	2	2.875	1.875	2.25	3.125	1.375	2.5	5	2.75	-3.125
donor 5	n.s.	1:100	H4)	369.5	22	21	24	22.5	25	17	18	22	25	31	19	21	24	25	19	18	19		donor 5	n.s.	1:100	H4)	330.5	0.5	-0.375	-0.25	0.375	1.5	-0.625	-0.25	-1	-0.125	-1.125	-0.75	0.125	-1.625	-0.5	0	-0.25	-3.125
donor 5	n.s.	1:1000	D11)	66.5	21	21.5	23	22	24	17	17	22	24	32	19	21	24	25	19	17	21		donor 5	n.s.	1:1000	D11)	27.5	-0.5	0.125	-1.25	-0.125	0.5	-0.625	-1.25	-1	-1.125	-0.125	-0.75	0.125	-1.625	-0.5	0	-1.25	-1.125
donor 5	n.s.	1:10000	D12)	41	21	22	25	23	26	18	18	23	25	32	21	21	25	25	19	17	72		donor 5	n.s.	1:10000	D12)	2	-0.5	0.625	0.75	0.875	2.5	0.375	-0.25	0	-0.125	-0.125	1.25	0.125	-0.625	-0.5	0	-1.25	49.875
donor 7	n.s.	1:1	F5)	34	20	21	24	22	24	17	19	22	25	31	20	21	25	25	19	18	22		donor 7	n.s.	1:1	F5)	-5	-1.5	-0.375	-0.25	-0.125	0.5	-0.625	0.75	-1	-0.125	-1.125	0.25	0.125	-0.625	-0.5	0	-0.25	-0.125
donor 7	n.s.	1:10	G5)	94598	26	25	28	27	29	22	22	28.5	31	39	24	28	32	30	26	22	22		donor 7	n.s.	1:10	G5)	94559	4.5	3.625	3.75	4.875	5.5	4.375	3.75	5.5	5.875	6.875	4.25	7.125	6.375	4.5	7	3.75	-0.125
donor 7	n.s.	1:100	H5)	37485	25	25.5	28	25	28	19.5	21	25	26	35	23	24	30	28	21	20.5	24		donor 7	n.s.	1:100	H5)	37446	3.5	4.125	3.75	2.875	4.5	1.875	2.75	2	0.875	2.875	3.25	3.125	4.375	2.5	2	2.25	1.875
donor 7	n.s.	1:1000	E11)	291.5	21	22	25	23	25	17	19	24.5	26	32	20	21.5	25.5	25	20	18	18.5		donor 7	n.s.	1:1000	E11)	252.5	-0.5	0.625	0.75	0.875	1.5	-0.625	0.75	1.5	0.875	-0.125	0.25	0.625	-0.125	-0.5	1	-0.25	-3.625
donor 7	n.s.	1:10000	E12)	50	21	21	25	22	23	17	17.5	23	23	31	20	21	25	25	19	18	22		donor 7	n.s.	1:10000	E12)	11	-0.5	-0.375	0.75	-0.125	-0.5	-0.625	-0.75	0	-2.125	-1.125	0.25	0.125	-0.625	-0.5	0	-0.25	-0.125
donor 8	n.s.	1:1	F6)	34	18	21	24	22	23	17	17	22	24.5	30	20	19	26	26	18	17	19		donor 8	n.s.	1:1	F6)	-5	-3.5	-0.375	-0.25	-0.125	-0.5	-0.625	-1.25	-1	-0.625	-2.125	0.25	-1.875	0.375	0.5	-1	-1.25	-3.125
donor 8	n.s.	1:10	G6)	10921	22	23	26	24	25	19	19	24	24	31	21	22	26	27	21	19	20.5		donor 8	n.s.	1:10	G6)	10882	0.5	1.625	1.75	1.875	1.5	1.375	0.75	1	-1.125	-1.125	1.25	1.125	0.375	1.5	2	0.75	-1.625
donor 8	n.s.	1:100	H6)	343	21	22.5	23.5	22	25	18	19	23	24	32	21	21	25.5	24	19	18	19.5		donor 8	n.s.	1:100	H6)	304	-0.5	1.125	-0.75	-0.125	1.5	0.375	0.75	0	-1.125	-0.125	1.25	0.125	-0.125	-1.5	0	-0.25	-2.625
donor 8	n.s.	1:1000	F11)	30.5	20	22	24	22	23	17	19	23	24	31	20	21	27	25	19	18	22		donor 8	n.s.	1:1000	F11)	-8.5	-1.5	0.625	-0.25	-0.125	-0.5	-0.625	0.75	0	-1.125	-1.125	0.25	0.125	1.375	-0.5	0	-0.25	-0.125
donor 8	n.s.	1:10000	F12)	35	20	21.5	25	23	25	17	19	24	25	32	21	22	26	25	19	18	20		donor 8	n.s.	1:10000	F12)	-4	-1.5	0.125	0.75	0.875	1.5	-0.625	0.75	1	-0.125	-0.125	1.25	1.125	0.375	-0.5	0	-0.25	-2.125
donor 9	n.s.	1:1	F7)	34	22	21	26	22	24	18	18.5	22	24	30	20	22	25	26	19	18	23		donor 9	n.s.	1:1	F7)	-5	0.5	-0.375	1.75	-0.125	0.5	0.375	0.25	-1	-1.125	-2.125	0.25	1.125	-0.625	0.5	0	-0.25	0.875
donor 9	n.s.	1:10	G7)	4793	23	23.5	26	23.5	26	20	20	26	26	35	23	23	28	26.5	22	19	21		donor 9	n.s.	1:10	G7)	4754	1.5	2.125	1.75	1.375	2.5	2.375	1.75	3	0.875	2.875	3.25	2.125	2.375	1	3	0.75	-1.125
donor 9	n.s.	1:100	H7)	947.5	22	21	26	23.5	25	18	19	25	25	32	21	22	26	25	21	19	21		donor 9	n.s.	1:100	H7)	908.5	0.5	-0.375	1.75	1.375	1.5	0.375	0.75	2	-0.125	-0.125	1.25	1.125	0.375	-0.5	2	0.75	-1.125
donor 9	n.s.	1:1000	G11)	99	21	22	24	21	24	17	18	22	23	30	21	21	25	25	18	18	22		donor 9	n.s.	1:1000	G11)	60	-0.5	0.625	-0.25	-1.125	0.5	-0.625	-0.25	-1	-2.125	-2.125	1.25	0.125	-0.625	-0.5	-1	-0.25	-0.125
donor 9	n.s.	1:10000	G12)	41	21	21.5	25	24	25	17	18	23	25	32	21	21	26	27.5	19	19	22.5		donor 9	n.s.	1:10000	G12)	2	-0.5	0.125	0.75	1.875	1.5	-0.625	-0.25	0	-0.125	-0.125	1.25	0.125	0.375	2	0	0.75	0.375
donor 10	n.s.	1:1	F8)	38.5	21	21	24	22	24	18	19	23	23	32	20	21	25	26	19	17	22.5		donor 10	n.s.	1:1	F8)	-0.5	-0.5	-0.375	-0.25	-0.125	0.5	0.375	0.75	0	-2.125	-0.125	0.25	0.125	-0.625	0.5	0	-1.25	0.375
donor 10	n.s.	1:10	G8)	11966	24	22	25	23	25	19	20	25	25	33	21	24	26	26.5	29	18	21		donor 10	n.s.	1:10	G8)	11927	2.5	0.625	0.75	0.875	1.5	1.375	1.75	2	-0.125	0.875	1.25	3.125	0.375	1	10	-0.25	-1.125
donor 10	n.s.	1:100	H8)	567	21	21	24	21	24.5	18	18	23	24	30	20	23	25	26	20	18	21		donor 10	n.s.	1:100	H8)	528	-0.5	-0.375	-0.25	-1.125	1	0.375	-0.25	0	-1.125	-2.125	0.25	2.125	-0.625	0.5	1	-0.25	-1.125
donor 10	n.s.	1:1000	H11)	97	21	19.5	25	21	24	18	18	23	25	32	20	22.5	26	24	19.5	17	21.5		donor 10	n.s.	1:1000	H11)	58	-0.5	-1.875	0.75	-1.125	0.5	0.375	-0.25	0	-0.125	-0.125	0.25	1.625	0.375	-1.5	0.5	-1.25	-0.625
donor 10	n.s.	1:10000	H12)	40	22	21	24	22	25	18	18	22	24	30	20	21	25	25	19	17	19		donor 10	n.s.	1:10000	H12)	1	0.5	-0.375	-0.25	-0.125	1.5	0.375	-0.25	-1	-1.125	-2.125	0.25	0.125	-0.625	-0.5	0	-1.25	-3.125
	blank		F9)	35.5	21	21	23	22	25	18	18	22	24.5	33	20	20.5	24	26	18	18	23
	blank		H9)	45.5	22	22	24	24	24	17.5	20	24	26	32	20	21	26	26	20	19	24.5
	blank		F10)	34	21	22	24	21	22	17	17	22	24	32.5	19	21	27	25	19	18	19
	blank		H10)	41	22	20.5	26	21.5	23	18	18	24	26	31	20	21	25.5	25	19	18	22
	average of blanks			39	21.5	21.375	24.25	22.125	23.5	17.625	18.25	23	25.125	32.125	19.75	20.875	25.625	25.5	19	18.25	22.125

## Sheet: Fig. 2A-D,F
id	id2	v_gene	nt_id	j_gene	d_gene	cdrh3_len	cdrh3_aa	type	lc_v	nt_id	lc_j	cdrl3_aa	binder	donor_id1	donor_id2	Insulin	LPS	Cardiolipin	Calf thymus dsDNA	Salmonella flagellin
HD0419_1_B11_HC	HD2_3B11	IGHV4-59	98.6	IGHJ4	IGHD3-3	14	CARVTYDFWSGYFDYW	naive						HD0419	HD2	N.D.	N.D.	N.D.	N.D.	N.D.
HD0419_1_B3_HC	HD2_3B3	IGHV1-69	99.65	IGHJ5	IGHD3-3	17	CARGGGKDFWSGPNWFDPW	naive	IGKV3-20	98.58	IGKJ1	CQQYGSSPWTF		HD0419	HD2	N.D.	N.D.	N.D.	N.D.	N.D.
HD0419_1_B6_HC	HD2_3B6	IGHV1-69	100	IGHJ4	IGHD6-19	13	CARGTLIGWGYFDYW	naive	IGKV4-1	98.99	IGKJ1	CQQYYSTPPWTF	yes	HD0419	HD2	1.756	0.817	1.338	1.05	1.233
HD0419_1_C1_HC	HD2_3C1	IGHV3-9	93.75	IGHJ4	IGHD4-11	15	CAKGEDYNKYLSHFDYW	classical memory	IGKV2-28	96.6	IGKJ2	CMQALQTPHTF		HD0419	HD2	N.D.	N.D.	N.D.	N.D.	N.D.
HD0419_1_C7_HC	HD2_3C7	IGHV1-2	98.96	IGHJ3	IGHD6-6	21	CARDHQYSSSPEAATPHDAFDIW	naive						HD0419	HD2	N.D.	N.D.	N.D.	N.D.	N.D.
HD0419_1_C9_HC	HD2_3C9	IGHV1-69	99.65	IGHJ4	IGHD3-3	17	CARTYYDFWSGRNYYFDYW	naive	IGKV3-15	98.57	IGKJ2	CQQYNNWPPYTF	yes	HD0419	HD2	10.84	1.583	4.14	2.886	4.608
HD0419_1_D3_HC	HD2_3D3	IGHV1-69	98.96	IGHJ4	IGHD3-10	17	CARGGDYYGSGSYYNFDYW	naive	IGLV1-44	99.65	IGLJ2/IGLJ3	CAAWDDSLNGVVF		HD0419	HD2	N.D.	N.D.	N.D.	N.D.	N.D.
HD0419_1_D4_HC	HD2_3D4	IGHV1-69	99.65	IGHJ4	IGHD3-10	6	CASKFEGW	naive	IGKV3-11	98.57	IGKJ3	CQQRSNWPPILTF	yes	HD0419	HD2	1.015	0.9152	1.167	0.8291	1.935
HD0419_1_D5_HC	HD2_3D5	IGHV1-69	99.65	IGHJ4	IGHD1-26	17	CARDQIGWVGATSGPSDYW	naive						HD0419	HD2	N.D.	N.D.	N.D.	N.D.	N.D.
HD0419_1_D8_HC	HD2_3D8	IGHV3-30-3	99.65	IGHJ4	IGHD1-26	14	CARSYSGSYLAAFDYW	naive						HD0419	HD2	N.D.	N.D.	N.D.	N.D.	N.D.
HD0419_1_E9_HC	HD2_3E9	IGHV1-69	98.96	IGHJ3	IGHD2-21	12	CARSGRDTNAFDIW	naive						HD0419	HD2	N.D.	N.D.	N.D.	N.D.	N.D.
HD0419_1_F11_HC	HD2_3F11	IGHV1-69	99.31	IGHJ4	IGHD4-17	12	CARSSFLNYGFDYW	naive	IGKV3-20	97.52	IGKJ4	CQQYGSSRGTF		HD0419	HD2	N.D.	N.D.	N.D.	N.D.	N.D.
HD0419_1_F2_HC	HD2_3F2	IGHV4-31	99.31	IGHJ4	IGHD3-10	19	CARVNSPFRLWFGESADYW	naive	IGKV3-20	98.94	IGKJ2	CQQYGSSPRTF		HD0419	HD2	N.D.	N.D.	N.D.	N.D.	N.D.
HD0419_1_F3_HC	HD2_3F3	IGHV1-69	99.31	IGHJ4	IGHD3-3	17	CASSSGSIFGVVTSYFDYW	non switched memory	IGKV3-20	98.58	IGKJ4	CQQYGSSRGTF		HD0419	HD2	N.D.	N.D.	N.D.	N.D.	N.D.
HD0419_1_F8_HC	HD2_3F8	IGHV1-69	99.65	IGHJ5	IGHD2-2	20	CAREIGYIVVVPAARGGWFDPW	naive						HD0419	HD2	N.D.	N.D.	N.D.	N.D.	N.D.
HD0419_1_G5_HC	HD2_3G5	IGHV3-33	98.96	IGHJ4	IGHD2-15	17	CARDGRGYCSGGSCYFGYW	naive	IGKV4-1	99.33	IGKJ2	CQQYYSTPYTF		HD0419	HD2	N.D.	N.D.	N.D.	N.D.	N.D.
HD0419_1_G7_HC	HD2_3G7	IGHV3-43	99.31	IGHJ4	IGHD3-9	22	CAKGGSGWLRYFDWLLSSVDFDYW	naive	IGLV1-44	99.3	IGLJ2/IGLJ3	CAAWDDSLNGHVVF		HD0419	HD2	N.D.	N.D.	N.D.	N.D.	N.D.
HD0419_1_H12_HC	HD2_3H12	IGHV1-69	99.65	IGHJ4	IGHD6-6	18	CARVGYSSSSFRPEGCFDYW	naive	IGKV1-33	81	IGKJ1	CAVLEFF		HD0419	HD2	N.D.	N.D.	N.D.	N.D.	N.D.
HD0419_1_H4_HC	HD2_3H4	IGHV1-69	99.31	IGHJ5	IGHD2-2	12	CARVQSLPGSWFDPW	naive						HD0419	HD2	N.D.	N.D.	N.D.	N.D.	N.D.
HD0419_1_H5_HC	HD2_3H5	IGHV3-7	98.61	IGHJ5	IGHD2-8	14	CARERYLTTDGWFDPW	naive	IGKV1-33	81	IGKJ1	CAVLEFF	yes	HD0419	HD2	1.666	1.021	1.919	1.122	1.253
HD0419_1_H7_HC	HD2_3H7	IGHV3-7	96.88	IGHJ4	IGHD1-26	16	CARVHSGSYYRIDYFDYW	naive	IGLV2-14	99.31	IGLJ2/IGLJ3	CSSYTSSSVVF		HD0419	HD2	N.D.	N.D.	N.D.	N.D.	N.D.
HD0419_1_H9_HC	HD2_3H9	IGHV4-4	99.65	IGHJ4	IGHD6-13	13	CAREGYSSSWSFGYW	naive						HD0419	HD2	N.D.	N.D.	N.D.	N.D.	N.D.
HD0419_2_A12_HC	HD2_4A12	IGHV1-69	98.96	IGHJ4	IGHD1-26	16	CARGGQWELLISYSFDYW	naive	IGKV1-9	96.42	IGKJ2	CQQLNSYPPMYTF		HD0419	HD2	N.D.	N.D.	N.D.	N.D.	N.D.
HD0419_2_A2_HC	HD2_4A2	IGHV1-69	99.31	IGHJ4	IGHD2-15	20	CARAASAPVVVAATPAVAGDYW	naive	IGKV3-11	98.21	IGKJ4	CQQRSNWPPTF		HD0419	HD2	N.D.	N.D.	N.D.	N.D.	N.D.
HD0419_2_A3_HC	HD2_4A3	IGHV3-7	99.31	IGHJ4	IGHD5-12	12	CARAEWLRGRFDYW	non switched memory	IGKV1-17	97.13	IGKJ1	CLQYNSYPRTF	yes	HD0419	HD2	7.969	2.088	5.531	6.787	4.898
HD0419_2_A4_HC	HD2_4A4	IGHV1-69	98.96	IGHJ4	IGHD1-14	10	CARGLSDDYDYW	naive	IGKV3-11	98.21	IGKJ3	CQQRSNWPPIFTF		HD0419	HD2	N.D.	N.D.	N.D.	N.D.	N.D.
HD0419_2_A6_HC	HD2_4A6	IGHV1-69	98.61	IGHJ4	IGHD3-10	15	CARASGYSASGSYEDYW	naive	IGKV3-15	98.57	IGKJ4	CQQYNNWPRLTF		HD0419	HD2	N.D.	N.D.	N.D.	N.D.	N.D.
HD0419_2_B1_HC	HD2_4B1	IGHV1-69	98.61	IGHJ3	IGHD2-2	23	CARVKSGPPPIVVVPAATGGAFDIW	naive	IGKV3-11	98.57	IGKJ1	CQQRSNWPPGATF		HD0419	HD2	N.D.	N.D.	N.D.	N.D.	N.D.
HD0419_2_B10_HC	HD2_4B10	IGHV1-69	99.65	IGHJ3	IGHD4-23	17	CATERPTTVVTPGNAFDIW	non B cell	IGKV2-30	98.64	IGKJ2	CIQGTHWPYTF		HD0419	HD2	N.D.	N.D.	N.D.	N.D.	N.D.
HD0419_2_B11_HC	HD2_4B11	IGHV1-69	98.61	IGHJ5	IGHD1-26	15	CARDLWELLSNNWFDPW	naive	IGLV3-21	97.49	IGLJ2/IGLJ3	CQVWASSSVVF		HD0419	HD2	N.D.	N.D.	N.D.	N.D.	N.D.
HD0419_2_B12_HC	HD2_4B12	IGHV1-69	98.26	IGHJ5	IGHD3-9	19	CAANYYDILTGYYNRNWFDPW	naive	IGKV3-11	97.49	IGKJ4	CQQRSNWLTF		HD0419	HD2	N.D.	N.D.	N.D.	N.D.	N.D.
HD0419_2_B2_HC	HD2_4B2	IGHV3-9	97.57	IGHJ4	IGHD3-22	22	CARGRGSITMIVVVWGPGHYFDYW	naive						HD0419	HD2	N.D.	N.D.	N.D.	N.D.	N.D.
HD0419_2_B6_HC	HD2_4B6	IGHV1-69	99.31	IGHJ5	IGHD3-3	17	CARAYDFWSGYYGYWFDPW	non switched memory	IGLV2-8	98.26	IGLJ2/IGLJ3	CSSYAGSNNVVF		HD0419	HD2	N.D.	N.D.	N.D.	N.D.	N.D.
HD0419_2_C12_HC	HD2_4C12	IGHV3-23	99.65	IGHJ4	IGHD3-3	21	CAKDHLLSYDFWSGYYTHYFDYW	naive	IGKV3-11	99.64	IGKJ3	CQQRSNWPPITF		HD0419	HD2	N.D.	N.D.	N.D.	N.D.	N.D.
HD0419_2_C3_HC	HD2_4C3	IGHV1-69	99.31	IGHJ1	IGHD2-21	17	CALHIVVVTANSAEYFQRW	naive	IGKV3-15	98.92	IGKJ1	CQQYNNWWTF		HD0419	HD2	N.D.	N.D.	N.D.	N.D.	N.D.
HD0419_2_C5_HC	HD2_4C5	IGHV3-23	100	IGHJ4	IGHD3-3	25	CAKGYKKIPSDLITIFGVVPFYYFDYW	naive						HD0419	HD2	N.D.	N.D.	N.D.	N.D.	N.D.
HD0419_2_D12_HC	HD2_4D12	IGHV4-30	98.63	IGHJ4	IGHD2-8	13	CARVEVFGLSKFDYW	naive	IGKV1-16/IGKV1-17	91.76	IGKJ1	CQQYYSTPVAF		HD0419	HD2	N.D.	N.D.	N.D.	N.D.	N.D.
HD0419_2_E10_HC	HD2_4E10	IGHV3-9	95.49	IGHJ3	IGHD3-16	16	CTRGGYYDGLDADAFDIW	classical memory	IGLV7-43	96.18	IGLJ3	CLLYSGAVWVF	yes	HD0419	HD2	0.6707	0.5685	0.7339	0.6187	0.6411
HD0419_2_E2_HC	HD2_4E2	IGHV1-69	99.31	IGHJ3	IGHD2-2	19	CARERGYCSSTSCYSDAFDIW	non switched memory	IGKV1-9	97.13	IGKJ4	CQRSDNTPYTF		HD0419	HD2	N.D.	N.D.	N.D.	N.D.	N.D.
HD0419_2_E8_HC	HD2_4E8	IGHV3-9	99.31	IGHJ4	IGHD6-13	13	CAKDWGSSWIYFDYW	naive	IGLV3-21	98.21	IGLJ3	CQVWDSSSDRVF	yes	HD0419	HD2	0.677	0.6426	0.8106	0.6312	0.6203
HD0419_2_E9_HC	HD2_4E9	IGHV3-30	100	IGHJ4	IGHD3-3	27	CAKNTPAWDDFWSGYFGELFPPFGALDYW	non switched memory	IGKV1-27	98.21	IGKJ3	CQKYNSAPFTF		HD0419	HD2	N.D.	N.D.	N.D.	N.D.	N.D.
HD0419_2_F1_HC	HD2_4F1	IGHV1-69	99.65	IGHJ4	IGHD2-8	14	CARDYIYGIGGSINYW	naive	IGLV1-40	98.96	IGLJ2/IGLJ3	CQSYDSSLSGVVF	yes	HD0419	HD2	2.966	1.287	2.284	2.2	2.097
HD0419_2_F10_HC	HD2_4F10	IGHV3-23	90.62	IGHJ4	IGHD3-16	7	CTKLRHPDW	non switched memory	IGKV3-20	93.62	IGKJ2	CQQYDTFPDTF		HD0419	HD2	N.D.	N.D.	N.D.	N.D.	N.D.
HD0419_2_G4_HC	HD2_4G4	IGHV4-31	98.97	IGHJ4	IGHD3-22	14	CARVGAGSSGLGIDYW	naive	IGLV3-1	100	IGLJ2/IGLJ3	CQAWDSSTVVF		HD0419	HD2	N.D.	N.D.	N.D.	N.D.	N.D.
HD0419_2_H12_HC	HD2_4H12	IGHV1-69	98.61	IGHJ5	IGHD6-13	13	CAREGAHSSSWWDYW	naive	IGKV3-11	98.92	IGKJ3	CQQRSNWPPLFTF		HD0419	HD2	N.D.	N.D.	N.D.	N.D.	N.D.
HD0419_2_H8_HC	HD2_4H8	IGHV1-69	98.61	IGHJ4	IGHD3-9	20	CASAPYFDWLLTSGRGQYFDYW	naive	IGLV2-14	97.57	IGLJ3	CSSYTSSSTLVF		HD0419	HD2	N.D.	N.D.	N.D.	N.D.	N.D.
HD3783_1_A1_HC	HD1_5A1	IGHV3-30	99.31	IGHJ4	IGHD3-10	7	CANGEFDYW	naive	IGLV1-51	98.6	IGLJ2/IGLJ3	CGTWDSSLSVVF	yes	HD3783	HD1	9.85	0.755	1.106	0.9576	1.016
HD3783_1_A4_HC	HD1_5A4	IGHV3-7	98.26	IGHJ5	IGHD2-8	14	CAREGYLTTDGWFDPW	naive	IGLV2-14	99.65	IGLJ2/IGLJ3	CSSYTSSSTLF		HD3783	HD1	N.D.	N.D.	N.D.	N.D.	N.D.
HD3783_1_B2_HC	HD1_5B2	IGHV3-30	63.89	IGHJ4	IGHD3-16	15	YCVRDFVRGAPDFFDYW	classical memory	IGKV3-20	95.04	IGKJ5	CQYYGGSPLIIF		HD3783	HD1	N.D.	N.D.	N.D.	N.D.	N.D.
HD3783_1_C2_HC	HD1_5C2	IGHV3-48	94.79	IGHJ5	IGHD1-26	15	CVRDNRVGSHQGWFDPW	non switched memory	IGKV3-11	96.77	IGKJ4	CQQRSNWPLTF		HD3783	HD1	N.D.	N.D.	N.D.	N.D.	N.D.
HD3783_1_C4_HC	HD1_5C4	IGHV4-31	97.94	IGHJ2	IGHD3-22	18	CAREGYYDSSGYQDWYFDLW	non switched memory	IGKV3-20	94.33	IGKJ1	CQQCGNLWAF	yes	HD3783	HD1	5.826	1.974	4.84	6.264	3.719
HD3783_1_C8_HC	HD1_5C8	IGHV1-69	99.31	IGHJ4	IGHD3-3	18	CASPRYYDFWSGTRYYFDYW	naive	IGKV3-20	99.65	IGKJ2	CQQYGSSPLTF		HD3783	HD1	N.D.	N.D.	N.D.	N.D.	N.D.
HD3783_1_D6_HC	HD1_5D6	IGHV3-11	100	IGHJ4	IGHD3-3	21	CARDPHSTYYDFWSGYYGYFDYW	naive	IGKV3-20	98.23	IGKJ5	CQQYGSSPPLTF		HD3783	HD1	N.D.	N.D.	N.D.	N.D.	N.D.
HD3783_1_E10_HC	HD1_5E10	IGHV1-69	98.61	IGHJ5	IGHD1-26	14	CARGNVAARRGWFDPW	naive	IGKV3-11	97.49	IGKJ2	CQQRSNWPPKYTF	yes	HD3783	HD1	6.923	1.728	4.027	3.632	3.985
HD3783_1_E2_HC	HD1_5E2	IGHV1-69	98.96	IGHJ4	IGHD3-9	20	CARGIAWGLRYFDRPQYYFDYW	naive	IGKV4-1	98.65	IGKJ2/IGKJ3	CQQYYSTPAF		HD3783	HD1	N.D.	N.D.	N.D.	N.D.	N.D.
HD3783_1_E3_HC	HD1_5E3	IGHV1-2	97.92	IGHJ4	IGHD2-8	15	CARSMVYAILSGVCDYW	naive						HD3783	HD1	N.D.	N.D.	N.D.	N.D.	N.D.
HD3783_1_E6_HC	HD1_5E6	IGHV1-69	94.1	IGHJ5	IGHD3-9	23	CARNPTNHYDILTGSIRGTNWFDPW	non switched memory	IGLV2-8	95.49	IGLJ1	CSSYAGSNNYVF		HD3783	HD1	N.D.	N.D.	N.D.	N.D.	N.D.
HD3783_1_F9_HC	HD1_5F9	IGHV1-69	98.96	IGHJ5	IGHD2-2	17	CAREGCSSTSCYTDWFDPW	naive	IGKV3-11	98.92	IGKJ2/IGKJ3	CQQRSNWPTF		HD3783	HD1	N.D.	N.D.	N.D.	N.D.	N.D.
HD3783_1_G4_HC	HD1_5G4	IGHV1-69	98.26	IGHJ4	IGHD3-3	18	CARDERYDFWSGYHYYFDYW	naive	IGKV3-20	99.65	IGKJ5	CQQYGSSLITF		HD3783	HD1	N.D.	N.D.	N.D.	N.D.	N.D.
HD3783_1_G5_HC	HD1_5G5	IGHV1-69	98.96	IGHJ3	IGHD3-3	16	CARELRIFGVVNNAFDIW	naive	IGLV2-23	96.88	IGLJ1	CCSYAGSSTFYVF		HD3783	HD1	N.D.	N.D.	N.D.	N.D.	N.D.
HD3783_1_G8_HC	HD1_5G8	IGHV1-69	98.96	IGHJ5	IGHD1-20	16	CARDLHNWNPGRVWFDPW	naive	IGKV3-15	97.49	IGKJ5	CQQYNNWPPITF		HD3783	HD1	N.D.	N.D.	N.D.	N.D.	N.D.
HD3783_1_G9_HC	HD1_5G9	IGHV1-69	99.31	IGHJ4	IGHD2-8	6	CAVDYAYW	non switched memory						HD3783	HD1	N.D.	N.D.	N.D.	N.D.	N.D.
HD3783_1_H1_HC	HD1_1H1	IGHV3-23	100	IGHJ6	IGHD2-15	19	CAKAIEARWLLDYYYYGMDVW	naive						HD3783	HD1	N.D.	N.D.	N.D.	N.D.	N.D.
HD8495_1_A11_HC	HD4_1A11	IGHV3-23	100	IGHJ4	IGHD2-15	15	CAKDNIVVVVAPTIDYW	naive	IGLV1-44	98.25	IGLJ2/IGLJ3	CAAWDDSLNGLVVF		HD8495	HD4	N.D.	N.D.	N.D.	N.D.	N.D.
HD8495_1_A5_HC	HD4_1A5	IGHV4-39	96.22	IGHJ4	IGHD5-24	14	CARLGGDGYNSEFDYW	naive	IGKV1-5	98.21	IGKJ1	CQQYNTYYRTF		HD8495	HD4	N.D.	N.D.	N.D.	N.D.	N.D.
HD8495_1_B10_HC	HD4_1B10	IGHV1-2	96.18	IGHJ5	IGHD2-15	18	CARPGYCSGGNCATGWFAPW	non switched memory	IGKV2-28	97.28	IGKJ4	CMQALQTPLTF		HD8495	HD4	N.D.	N.D.	N.D.	N.D.	N.D.
HD8495_1_B11_HC	HD4_1B11	IGHV1-24	97.92	IGHJ4	IGHD3-10	21	CATLKSITMVRGVIIQLYYFDYW	naive	IGKV3-11	99.28	IGKJ3	CQQRSNWPFTF		HD8495	HD4	N.D.	N.D.	N.D.	N.D.	N.D.
HD8495_1_B6_HC	HD4_1B6	IGHV4-39	98.97	IGHJ5	IGHD3-22	20	CARHPWGLFGSYDSSLRWFDPW	naive	IGKV1-33	98.92	IGKJ4	CQQYDNPPLTF	yes	HD8495	HD4	0.6206	0.4968	0.5914	0.5077	0.5507
HD8495_1_C12_HC	HD4_1C12	IGHV4-34	98.25	IGHJ3	IGHD3-10	14	CAREGQGVPSEAFDIW	naive	IGLV2-11	98.61	IGLJ3	CCSYAGSYFWAF	yes	HD8495	HD4	0.5381	0.4864	0.5381	0.5168	0.5488
HD8495_1_D2_HC	HD4_1D2	IGHV3-23	100	IGHJ4	IGHD2-2	15	CAKEGYCSSTSCPYGYW	naive	IGLV1-36	99.3	IGLJ2/IGLJ3	CAAWDDSLNAVVF		HD8495	HD4	N.D.	N.D.	N.D.	N.D.	N.D.
HD8495_1_D4_HC	HD4_1D4	IGHV3-23	99.65	IGHJ4	IGHD3-9	22	CAKDFVPYYDILTGHSAMTPNDYW	non B cell	IGKV3-20	98.23	IGKJ2	CQQYGSSPRTF		HD8495	HD4	N.D.	N.D.	N.D.	N.D.	N.D.
HD8495_1_E1_HC	HD4_1E1	IGHV1-69	100	IGHJ3	IGHD3-22	20	CARDRVYYDSSGYPRIDAFDIW	naive	IGKV2-40	99.33	IGKJ4	CMQRIEFPLTF		HD8495	HD4	N.D.	N.D.	N.D.	N.D.	N.D.
HD8495_1_E10_HC	HD4_1E10	IGHV3-7	98.61	IGHJ5	IGHD2-8	14	CGRERYLTTDGWFDPW	naive						HD8495	HD4	N.D.	N.D.	N.D.	N.D.	N.D.
HD8495_1_E5_HC	HD4_1E5	IGHV1-18	98.61	IGHJ4	IGHD3-16	14	CARDFGEPSSDYEDYW	non switched memory	IGLV2-14	97.22	IGLJ2/IGLJ3	CSSYTSSSTVVF		HD8495	HD4	N.D.	N.D.	N.D.	N.D.	N.D.
HD8495_1_E7_HC	HD4_1E7	IGHV3-23	99.31	IGHJ4	IGHD3-10	20	CAKVRYYYGSGSHPRGHPLGYW	naive						HD8495	HD4	N.D.	N.D.	N.D.	N.D.	N.D.
HD8495_1_F1_HC	HD4_1F1	IGHV1-69	98.96	IGHJ5	IGHD3-16	20	CARVPPMITFGGVIVGGRFDPW	naive						HD8495	HD4	N.D.	N.D.	N.D.	N.D.	N.D.
HD8495_1_F11_HC	HD4_1F11	IGHV1-69	99.65	IGHJ5	IGHD5-12	20	CARGGPDPGWVDIVASVEFDPW	non B cell						HD8495	HD4	N.D.	N.D.	N.D.	N.D.	N.D.
HD8495_1_F6_HC	HD4_1F6	IGHV3-9	99.65	IGHJ4	IGHD3-10	12	CAKGDRGVITLDYW	naive	IGKV1-17	99.28	IGKJ4	CLQHNSYPLTF		HD8495	HD4	N.D.	N.D.	N.D.	N.D.	N.D.
HD8495_1_F9_HC	HD4_1F9	IGHV1-69	99.65	IGHJ4	IGHD3-9	9	CARVVSGSDYW	naive	IGLV3-21	96.77	IGLJ2/IGLJ3	CQVWDSSSGPDVVF		HD8495	HD4	N.D.	N.D.	N.D.	N.D.	N.D.
HD8495_1_G1_HC	HD4_1G1	IGHV3-23	99.31	IGHJ4	IGHD2-15	15	CAKGGYCSGGSCKWDYW	naive	IGLV1-36	99.3	IGLJ2/IGLJ3	CAAWDDSLNAVVF	yes	HD8495	HD4	0.6915	0.547	0.6258	0.5974	0.6499
HD8495_1_H5_HC	HD4_1H5	IGHV4-31	99.66	IGHJ3	IGHD6-19	11	CARYSVAGAFDIW	naive	IGKV1-33	99.28	IGKJ5	CQQYDNLPITF	yes	HD8495	HD4	0.6818	0.4779	0.7326	0.547	0.5675
HD8495_2_A1_HC	HD4_2A1	IGHV1-69	99.31	IGHJ4	IGHD3-10	15	CARVSGYSASGSYEDYW	naive	IGKV3-11	98.21	IGKJ1	CQQRSNWPPWTF		HD8495	HD4	N.D.	N.D.	N.D.	N.D.	N.D.
HD8495_2_A10_HC	HD4_2A10	IGHV3-23	99.31	IGHJ4	IGHD3-10	11	CAKKGTMIAPYYW	naive						HD8495	HD4	N.D.	N.D.	N.D.	N.D.	N.D.
HD8495_2_A3_HC	HD4_2A3	IGHV3-49	100	IGHJ5	IGHD3-10	15	CTRGITMVRGVGVFDPW	non B cell	IGKV3-20	99.29	IGKJ1	CQQYGSSPWTF		HD8495	HD4	N.D.	N.D.	N.D.	N.D.	N.D.
HD8495_2_A4_HC	HD4_2A4	IGHV3-9	100	IGHJ4	IGHD5-24	15	CAKDIGRDGDDGGFDYW	naive						HD8495	HD4	N.D.	N.D.	N.D.	N.D.	N.D.
HD8495_2_A8_HC	HD4_2A8	IGHV3-23	99.65	IGHJ4	IGHD1-1	15	CAKVQHGPPSGYYFDYW	naive	IGKV1-5	99.28	IGKJ1	CQQYNSYPWTF		HD8495	HD4	N.D.	N.D.	N.D.	N.D.	N.D.
HD8495_2_B1_HC	HD4_2B1	IGHV3-23	99.65	IGHJ1	IGHD2-15	16	CAKAYYCSGGSCYSFQHW	naive	IGLV2-14	97.57	IGLJ2/IGLJ3	CSSYTSSSTVVF	yes	HD8495	HD4	0.523	0.5013	0.5286	0.6413	0.5165
HD8495_2_B12_HC	HD4_2B12	IGHV1-69	99.31	IGHJ4	IGHD5-12	9	CASAYSAEDYW	naive						HD8495	HD4	N.D.	N.D.	N.D.	N.D.	N.D.
HD8495_2_B4_HC	HD4_2B4	IGHV3-23	99.65	IGHJ4	IGHD2-15	18	CAKLSGGYCSGGSCRYFDYW	naive						HD8495	HD4	N.D.	N.D.	N.D.	N.D.	N.D.
HD8495_2_B7_HC	HD4_2B7	IGHV1-69	98.96	IGHJ4	IGHD2-15	16	CARDGDNCSGGSCYSGYW	naive	IGKV3-11	98.57	IGKJ2	CQQRSNWPPLYTF		HD8495	HD4	N.D.	N.D.	N.D.	N.D.	N.D.
HD8495_2_C1_HC	HD4_2C1	IGHV4-31	99.31	IGHJ4	IGHD5-18	16	CARVGVGYSYGYGDFDYW	naive						HD8495	HD4	N.D.	N.D.	N.D.	N.D.	N.D.
HD8495_2_C3_HC	HD4_2C3	IGHV1-46	98.61	IGHJ1	IGHD3-16	14	CARDGGVEKAEYFQHW	naive	IGKV4-1	100	IGKJ4	CQQYYSTPLTF		HD8495	HD4	N.D.	N.D.	N.D.	N.D.	N.D.
HD8495_2_C5_HC	HD4_2C5	IGHV3-21	99.31	IGHJ4	IGHD1-26	14	CARVSWELLLYYFDYW	naive	IGLV1-36	98.95	IGLJ2/IGLJ3	CAAWDDSLNAVVF		HD8495	HD4	N.D.	N.D.	N.D.	N.D.	N.D.
HD8495_2_C7_HC	HD4_2C7	IGHV4-59	98.95	IGHJ4	IGHD6-19	11	CARGLGYSSLDYW	naive						HD8495	HD4	N.D.	N.D.	N.D.	N.D.	N.D.
HD8495_2_D1_HC	HD4_2D1	IGHV3-30	99.65	IGHJ6	IGHD5-18	19	CAKQVEGYSFQGYYYYGMDVW	naive	IGKV3-15	97.85	IGKJ1	CQQYNNWPPWTF		HD8495	HD4	N.D.	N.D.	N.D.	N.D.	N.D.
HD8495_2_D6_HC	HD4_2D6	IGHV4-39	97.25	IGHJ4	IGHD3-10	11	CARLRGSGDFDYW	naive	IGKV1-33	98.92	IGKJ5	CQQYDNLPKVTF		HD8495	HD4	N.D.	N.D.	N.D.	N.D.	N.D.
HD8495_2_E1_HC	HD4_2E1	IGHV3-23	100	IGHJ1	IGHD3-9	19	CAKEGYYDILTGSFAPYFQHW	naive	IGKV1-39	98.21	IGKJ1	CQQSYSTLWTF	yes	HD8495	HD4	0.9253	0.5762	0.6901	0.5192	0.6285
HD8495_2_E10_HC	HD4_2E10	IGHV3-74	95.83	IGHJ4	IGHD3-22	17	CARGGGDSSGFSPGRIDSW	non switched memory						HD8495	HD4	N.D.	N.D.	N.D.	N.D.	N.D.
HD8495_2_E3_HC	HD4_2E3	IGHV3-23	99.31	IGHJ5	IGHD6-19	17	CAKVKYSSGWLPVGWFDPW	naive	IGKV3-15	100	IGKJ2	CQQYNNWPPYTF		HD8495	HD4	N.D.	N.D.	N.D.	N.D.	N.D.
HD8495_2_E4_HC	HD4_2E4	IGHV1-69	99.65	IGHJ4	IGHD2-8	19	CARDYALYSVLGLRGDYVDYW	naive	IGKV1-16	97.85	IGKJ4	CQQYNSYPLTF		HD8495	HD4	N.D.	N.D.	N.D.	N.D.	N.D.
HD8495_2_E7_HC	HD4_2E7	IGHV4-59	98.25	IGHJ3	IGHD6-19	13	CAREGIAVAGPPDTW	naive	IGKV3-20	97.52	IGKJ1	CQQYGSSPWTF		HD8495	HD4	N.D.	N.D.	N.D.	N.D.	N.D.
HD8495_2_E9_HC	HD4_2E9	IGHV3-23	99.65	IGHJ1	IGHD3-9	17	CAKPATYVLRYFDWPPLNW	naive	IGKV3-20	98.94	IGKJ2	CQQYGSSPYTF	yes	HD8495	HD4	8.684	1.561	4.55	4.022	6.111
HD8495_2_F3_HC	HD4_2F3	IGHV1-69	99.31	IGHJ4	IGHD3-16	11	CARGGAYGYFDYW	naive	IGKV3-11	98.57	IGKJ2	CQQRSNWPPMYTF	yes	HD8495	HD4	0.6046	0.5424	0.7259	0.6195	0.6826
HD8495_2_F5_HC	HD4_2F5	IGHV3-23	99.65	IGHJ5	IGHD2-21	13	CAKRGPLLINWFDPW	naive	IGLV3-21	99.64	IGLJ2F/IGLJ3	CQVWDSSSDCVVF	yes	HD8495	HD4	0.9528	0.541	0.8622	0.6902	1.223
HD8495_2_F8_HC	HD4_2F8	IGHV1-69	99.65	IGHJ4	IGHD2-15	20	CARELGYCSGGSCYSPEYFDYW	naive	IGLV1-40	97.92	IGLJ2/IGLJ3	CQSYDSSLSGVVF		HD8495	HD4	N.D.	N.D.	N.D.	N.D.	N.D.
HD8495_2_F9_HC	HD4_2F9	IGHV1-46	98.61	IGHJ1	IGHD4-17	15	CARDYGDYASAEYFQHW	naive	IGKV4-1	99.33	IGKJ4	CQQYYSTPLTF		HD8495	HD4	N.D.	N.D.	N.D.	N.D.	N.D.
HD8557_1_A10_HC	HD3_6A10	IGHV4-39	98.97	IGHJ4	IGHD3-16	20	CARHPFMITFGGVIVGSYFDYW	naive	IGLV1-51	97.89	IGLJ2/IGLJ3	CGTWDSSLSAEVVF		HD8557	HD3	N.D.	N.D.	N.D.	N.D.	N.D.
HD8557_1_A2_HC	HD3_6A2	IGHV1-69	98.96	IGHJ4	IGHD3-10	21	CARDRTYYYGSGSYYPTSPLDYW	naive	IGKV1-39	94.98	IGKJ2/IGKJ3	CQRSDNTPYTF		HD8557	HD3	N.D.	N.D.	N.D.	N.D.	N.D.
HD8557_1_A3_HC	HD3_6A3	IGHV1-46	93.4	IGHJ6	IGHD3-10	17	CARGLYGSGSRNYYGMDVW	classical memory	IGLV3-25	93.55	IGLJ2/IGLJ3	CQSPDSSGTYVVF		HD8557	HD3	N.D.	N.D.	N.D.	N.D.	N.D.
HD8557_1_A6_HC	HD3_6A6	IGHV3-7	100	IGHJ4	IGHD3-3	29	CARVGLGYYDFWSGYYFSASHSSGWYRLDYW	non B cell	IGKV1-33	98.57	IGKJ1/IGKJ3	CQQYDNLLDSTF		HD8557	HD3	N.D.	N.D.	N.D.	N.D.	N.D.
HD8557_1_A8_HC	HD3_6A8	IGHV3-74	97.22	IGHJ4	IGHD4-23	13	CAREYGGNSRNFDYW	non switched memory	IGKV4-1	99.33	IGKJ2	CQQYYSTPVAF		HD8557	HD3	N.D.	N.D.	N.D.	N.D.	N.D.
HD8557_1_B10_HC	HD3_6B10	IGHV3-74	98.96	IGHJ4	IGHD6-19	12	CARGAVAGRYFDYW	non switched memory	IGKV4-1	95.29	IGKJ1	CQQYYTTPWTF	yes	HD8557	HD3	14.01	1.394	2.718	5.85	2.347
HD8557_1_B11_HC	HD3_6B11	IGHV4-4	98.61	IGHJ4	IGHD3-9	16	CARGDYDILTGYYLLDYW	naive	IGKV1-27	98.92	IGKJ4	CQKYNSAPLTF		HD8557	HD3	N.D.	N.D.	N.D.	N.D.	N.D.
HD8557_1_B2_HC	HD3_6B2	IGHV4-39	98.28	IGHJ5	IGHD3-3	22	CARHGNLRFLEWLLPEDYNWFDPW	naive	IGLV1-36	98.95	IGLJ2/ IGLJ3	CAAWDDGLNAVVF		HD8557	HD3	N.D.	N.D.	N.D.	N.D.	N.D.
HD8557_1_C1_HC	HD3_6C1	IGHV1-8	99.65	IGHJ5	IGHD6-13	22	CARGVSGMKQQLVGSSVYSWFDPW	naive	IGKV1-39	97.49	IGKJ1	CQQSYSTEWTF		HD8557	HD3	N.D.	N.D.	N.D.	N.D.	N.D.
HD8557_1_C2_HC	HD3_6C2	IGHV1-69	98.61	IGHJ4	IGHD3-3	16	CASTGRYDFWSGYSGDYW	naive	IGKV2-28	99.32	IGKJ1	CMQALQTPRTF		HD8557	HD3	N.D.	N.D.	N.D.	N.D.	N.D.
HD8557_1_C4_HC	HD3_6C4	IGHV4-4	95.79	IGHJ5	IGHD2-15	14	CARESVASPHRWFDPW	non switched memory	IGKV1-39	97.49	IGKJ1	CQQSYSIPWTF		HD8557	HD3	N.D.	N.D.	N.D.	N.D.	N.D.
HD8557_1_E10_HC	HD3_6E10	IGHV1-8	93.06	IGHJ4	IGHD2-15	10	CARGVDAGVDYW	non switched memory						HD8557	HD3	N.D.	N.D.	N.D.	N.D.	N.D.
HD8557_1_E12_HC	HD3_6E12	IGHV1-8	96.88	IGHJ4	IGHD5-18	12	CARAHDQTWFGDRW	classical memory	IGKV4-1	95.96	IGKJ3	CQQYYTTPITF		HD8557	HD3	N.D.	N.D.	N.D.	N.D.	N.D.
HD8557_1_F1_HC	HD3_6F1	IGHV1-69	98.26	IGHJ4	IGHD3-10	12	CARDYYGSGSYDYW	naive	IGKV3-11	94.98	IGKJ3	CQQGSNWPPAFTF		HD8557	HD3	N.D.	N.D.	N.D.	N.D.	N.D.
HD8557_1_F2_HC	HD3_6F2	IGHV3-9	98.96	IGHJ4	IGHD6-19	16	RAKSLPVSSGWGHYFDYW	naive						HD8557	HD3	N.D.	N.D.	N.D.	N.D.	N.D.
HD8557_1_F3_HC	HD3_6F3	IGHV4-39	97.94	IGHJ4	IGHD2-8	12	CASGMGYITPSDYW	naive	IGKV4-1	98.65	IGKJ2	CQQYYSTPPYTF		HD8557	HD3	N.D.	N.D.	N.D.	N.D.	N.D.
HD8557_1_F5_HC	HD3_6F5	IGHV3-7	98.61	IGHJ5	IGHD2-8	14	CARERYLTTDGWFDPR	non switched memory	IGKV1-39	99.28	IGKJ2	CQQSYSTPYTF		HD8557	HD3	N.D.	N.D.	N.D.	N.D.	N.D.
HD8557_1_F6_HC	HD3_6F6	IGHV3-48	67.01	IGHJ4	IGHD3-22	17	CARDRGYSDSTGYPLFDSW	non switched memory	IGKV1-5	97.13	IGKJ1	CQQYNSYPWTF		HD8557	HD3	N.D.	N.D.	N.D.	N.D.	N.D.
HD8557_1_F8_HC	HD3_6F8	IGHV3-15	98.98	IGHJ4	IGHD3-9	23	CTTVSVLRYFDWLLYSATAQDFDYW	naive						HD8557	HD3	N.D.	N.D.	N.D.	N.D.	N.D.
HD8557_1_G11_HC	HD3_6G11	IGHV1-69	92.36	IGHJ5	IGHD5-18	11	CARAPGYSYGEPW	non B cell						HD8557	HD3	N.D.	N.D.	N.D.	N.D.	N.D.
HD8557_1_G4_HC	HD3_6G4	IGHV3-74	98.96	IGHJ5	IGHD3-3	25	CARAGNRRANSAEFLEWLRVGNWFDPW	naive	IGKV2-30	97.62	IGKJ2	CMQGTHWPPYTF		HD8557	HD3	N.D.	N.D.	N.D.	N.D.	N.D.
HD8557_1_G7_HC	HD3_6G7	IGHV3-30-3	100	IGHJ4	IGHD1-7	17	CAREELELLWDTWGEFDYW	naive	IGKV2-28	84.69	IGKJ2	CMQALQTPTF		HD8557	HD3	N.D.	N.D.	N.D.	N.D.	N.D.
HD8557_1_G8_HC	HD3_6G8	IGHV1-69	99.31	IGHJ6	IGHD3-3	21	CARDRLSITIFGGDYCYYGMDVW	naive	IGKV1-NL1	97.49	IGKJ1	CQQYYSAPRTF	yes	HD8557	HD3	12.57	1.16	2.732	1.747	2.162
HD8557_1_H7_HC	HD3_6H7	IGHV4-39	95.88	IGHJ4	IGHD3-16	23	CARQVAPGAVMVAFGGVILGVIDYW	non switched memory						HD8557	HD3	N.D.	N.D.	N.D.	N.D.	N.D.
HD8557_1_H8_HC	HD3_6H8	IGHV3-15	99.32	IGHJ4	IGHD5-12	12	CTTLFRGYGDSDYW	naive	IGKV4-1	98.99	IGKJ2	CQQYYSTYTF	yes	HD8557	HD3	1.211	0.7488	0.943	1.31	0.9634
HD8557_1_H9_HC	HD3_6H9	IGHV1-69	99.31	IGHJ5	IGHD3-22	13	CARDSSGYPSRFDPW	naive	IGKV3-11	98.92	IGKJ4	CQQHSNWLPLTF		HD8557	HD3	N.D.	N.D.	N.D.	N.D.	N.D.

## Sheet: Fig. 2E
Binding monoclonal antibody isolated from SARS-CoV-2 -S B cells of unvaccinated / unexposed healthy individuals
Antibody	Binding frequency evaluated by facs of monoclonals to HEK293 T cells transfected with SARS-CoV-2 Spike	Binding frequency evaluated by facs of monoclonals to unstransfected HEK293 T cells
1-18	78.1	0.39
1B6	0.17	0.055
1C12	29.2	0.14
1E1	0.71	0.43
1G1	3.08	1.02
1H5	1.84	0.13
2B1	1.08	0.32
2E9	3.76	2.01
2F3	10.8	0.15
2F5	1.07	0.31
3C9	11.9	1.95
3D4	29	1.82
3H5	5.47	1.67
4A3	26.1	1.27
4E10	0.42	0.045
4E8	4.82	0.27
4F1	3.03	0.95
5A1	2.05	1.05
5C4	36.3	42.4
5E10	14.4	27
6B10	20.6	24.4
6G8	3.38	0.91
6H8	3.05	1.55
NT	0.05	0.086

## Sheet: Fig. 2G
Time (s)	3C9 NS	3C9_5ug_NP	3C9_10ug_NP	3C9_20ug_NP	ionomycin		Time (s)	1C12 NS	1C12_5ug_NP	1C12_10ug_NP	1C12_20ug_NP_2	ionomycin	1C12_100ug ConM_NP
1	0.547	0.54218	0.54513	0.54199	0.53266		1	0.47875	0.48405	0.49157	0.52345	0.50701	0.51352
2	0.54856	0.54242	0.54497	0.54287	0.53177		2	0.47956	0.48347	0.48976	0.52379	0.50522	0.51433
3	0.54867	0.54179	0.54556	0.54272	0.52988		3	0.47877	0.48354	0.48889	0.52434	0.50435	0.51436
4	0.54842	0.54101	0.5455	0.54283	0.53		4	0.47861	0.48282	0.48741	0.52422	0.502	0.51227
5	0.54943	0.54003	0.54646	0.54467	0.52651		5	0.47732	0.4816	0.4857	0.52505	0.49893	0.50926
6	0.54985	0.53921	0.54713	0.54445	0.52426		6	0.4771	0.48131	0.48413	0.5249	0.49487	0.50817
7	0.54936	0.53906	0.54672	0.54435	0.52034		7	0.47699	0.48027	0.48208	0.52403	0.49154	0.50456
8	0.54904	0.537	0.54708	0.54401	0.51641		8	0.4771	0.47948	0.47992	0.52367	0.48899	0.5041
9	0.54774	0.53447	0.54689	0.54307	0.5145		9	0.47573	0.47886	0.47973	0.52458	0.4859	0.50044
10	0.54677	0.53246	0.54549	0.54171	0.51308		10	0.47552	0.47781	0.47922	0.52389	0.48153	0.49724
11	0.5457	0.5304	0.54431	0.54022	0.50981		11	0.47411	0.47816	0.47881	0.52351	0.48002	0.49614
12	0.54454	0.5285	0.54265	0.54101	0.50929		12	0.47225	0.4788	0.47844	0.52321	0.47873	0.49336
13	0.5424	0.52672	0.54338	0.53946	0.50938		13	0.47151	0.4775	0.47777	0.52349	0.47939	0.49112
14	0.54256	0.52364	0.54283	0.53813	0.50948		14	0.4712	0.47765	0.47761	0.52561	0.47738	0.4898
15	0.54273	0.52118	0.5421	0.53751	0.51032		15	0.47091	0.47734	0.47769	0.52588	0.47581	0.48578
16	0.54297	0.52076	0.54069	0.53774	0.50833		16	0.47086	0.47777	0.47597	0.52484	0.47438	0.48481
17	0.5438	0.52064	0.54055	0.53759	0.50764		17	0.47026	0.47761	0.47448	0.52529	0.47444	0.48323
18	0.54434	0.51988	0.5413	0.53811	0.50596		18	0.4712	0.4763	0.47381	0.52609	0.47391	0.48219
19	0.54557	0.51822	0.54111	0.53595	0.50468		19	0.47193	0.47603	0.47321	0.52616	0.47332	0.48112
20	0.54622	0.51728	0.53952	0.53534	0.50243		20	0.4723	0.47656	0.47181	0.52491	0.46959	0.48016
21	0.54668	0.51827	0.53977	0.53396	0.50047		21	0.4717	0.47574	0.47107	0.5233	0.46851	0.47671
22	0.54876	0.51846	0.53948	0.53293	0.49881		22	0.47041	0.47486	0.47009	0.52361	0.46739	0.47631
23	0.54904	0.51689	0.54075	0.531	0.49662		23	0.47076	0.47248	0.47083	0.52347	0.46592	0.47429
24	0.54791	0.5153	0.54137	0.53086	0.49434		24	0.47091	0.47215	0.47164	0.5239	0.46328	0.47261
25	0.54858	0.5144	0.54044	0.53017	0.49316		25	0.47031	0.4716	0.47188	0.52517	0.46046	0.47098
26	0.54811	0.51581	0.54012	0.52991	0.48907		26	0.46886	0.47013	0.47216	0.52653	0.45694	0.46897
27	0.54939	0.51641	0.5395	0.53163	0.48675		27	0.46679	0.46912	0.47256	0.52737	0.45672	0.46648
28	0.55046	0.51353	0.53835	0.53172	0.48592		28	0.46726	0.46894	0.4727	0.52822	0.45377	0.46706
29	0.54986	0.51235	0.53776	0.53156	0.48262		29	0.4681	0.46802	0.47336	0.52863	0.45196	0.46678
30	0.5494	0.51245	0.53691	0.53129	0.48109		30	0.46605	0.46884	0.47317	0.52969	0.45126	0.46592
31							31
32							32
33							33
34							34
35							35
36							36
37							37
38							38
39							39
40							40
41							41
42							42
43							43
44							44
45							45
46							46
47							47
48							48
49							49
50	0.5492		0.53156	0.52593	2.57933		50	0.4623	0.47507	0.4928	0.5403	2.82538
51	0.55045	0.51234	0.53145	0.52663	2.6082		51	0.46293	0.47517	0.49336	0.54116	3.2264
52	0.55023	0.51374	0.53046	0.52572	2.63405		52	0.46272	0.47538	0.49158	0.53953	3.2264
53	0.55049	0.51507	0.52935	0.52531	2.66048		53	0.46234	0.4774	0.49078	0.53899	3.24377
54	0.55048	0.51573	0.52871	0.52399	2.6842		54	0.46195	0.47638	0.49065	0.53992	3.25223
55	0.55196	0.51928	0.52771	0.52297	2.70178		55	0.46261	0.4758	0.48879	0.54066	3.26386
56	0.55239	0.51949	0.52667	0.52172	2.715		56	0.46384	0.47693	0.48779	0.5413	3.27095
57	0.55193	0.51725	0.52564	0.51994	2.73313		57	0.46401	0.47612	0.4902	0.54141	3.27716
58	0.55251	0.51546	0.524	0.51832	2.7426		58	0.46359	0.47513	0.49022	0.54112	3.28595
59	0.55282	0.51489	0.5222	0.51721	2.74663		59	0.46391	0.474	0.4894	0.54068	3.2863
60	0.55273	0.51246	0.5219	0.51678	2.75251		60	0.46428	0.47219	0.48914	0.54095	3.29006
61	0.55228	0.50997	0.52034	0.5156	2.75033		61	0.4648	0.47173	0.48916	0.54183	3.29518
62	0.55325	0.5094	0.51916	0.51465	2.76145		62	0.46419	0.47135	0.48948	0.54207	3.29267
63	0.5526	0.5067	0.51838	0.51337	2.76455		63	0.46348	0.46902	0.48741	0.54134	3.29563
64	0.55232	0.50557	0.51747	0.51367	2.7606		64	0.46364	0.46645	0.48343	0.54086	3.30365
65	0.5501	0.50435	0.51739	0.51304	2.75842		65	0.46407	0.46628	0.48282	0.54148	3.30104
66	0.54916	0.50196	0.51722	0.51207	2.76416		66	0.4648	0.46513	0.48043	0.54213	3.30348
67	0.54909	0.5004	0.51531	0.51081	2.76901		67	0.46444	0.4643	0.47999	0.54299	3.30725
68	0.54805	0.49813	0.51441	0.5103	2.777		68	0.46465	0.46378	0.47849	0.54246	3.31399
69	0.54488	0.49604	0.51288	0.50881	2.7783		69	0.46576	0.46123	0.47657	0.54393	3.31665
70	0.54485	0.49464	0.51284	0.50905	2.78109		70	0.46687	0.46064	0.47587	0.54358	3.31962
71	0.5436	0.49363	0.51204	0.50699	2.79034		71	0.46703	0.46069	0.4758	0.54572	3.31962
72	0.54448	0.49255	0.51026	0.50658	2.8042		72	0.46657	0.45975	0.47443	0.54533	3.32409
73	0.5452	0.49017	0.51007	0.50644	2.81148		73	0.46604	0.46033	0.47496	0.5452	3.3263
74	0.54565	0.4895	0.50903	0.50508	2.81449		74	0.46643	0.45963	0.4731	0.54556	3.32527
75	0.54759	0.48938	0.50894	0.50429	2.81315		75	0.46591	0.4587	0.47177	0.54625	3.32783
76	0.54888	0.48859	0.50886	0.50455	2.81906		76	0.46482	0.45848	0.47098	0.54699	3.33409
77	0.54862	0.48857	0.50769	0.50421	2.82041		77	0.46395	0.45966	0.47209	0.54899	3.33349
78	0.55043	0.48828	0.50782	0.50486	2.82503		78	0.46365	0.45953	0.47161	0.54859	3.33504
79	0.55008	0.48779	0.50778	0.50602	2.82364		79	0.46448	0.46042	0.47201	0.54876	3.33736
80	0.5491	0.4889	0.50614	0.50515	2.82299		80	0.46501	0.45956	0.47096	0.54986	3.34388
81	0.54928	0.48896	0.50689	0.5054	2.82793		81	0.46552	0.46107	0.47177	0.55174	3.34942
82	0.54826	0.48898	0.50586	0.50424	2.83577		82	0.46612	0.46184	0.4733	0.55298	3.3533
83	0.548	0.48826	0.50586	0.5033	2.83834		83	0.46602	0.46323	0.47324	0.55223	3.35469
84	0.54998	0.48779	0.50531	0.50389	2.84469		84	0.46603	0.46249	0.47207	0.55371	3.36422
85	0.5502	0.4876	0.50463	0.50325	2.84663		85	0.46628	0.46257	0.4732	0.55611	3.36267
86	0.55148	0.48835	0.50487	0.50341	2.85061		86	0.4671	0.46252	0.47363	0.5607	3.36576
87	0.55239	0.48777	0.50624	0.50369	2.8541		87	0.46741	0.46217	0.47547	0.56561	3.36401
88	0.55247	0.48787	0.50532	0.50466	2.8541		88	0.46747	0.46144	0.47531	0.56599	3.36111
89	0.55331	0.48849	0.50544	0.50757	2.8573		89	0.4678	0.46104	0.47554	0.56928	3.36393
90	0.55534	0.4898	0.5052	0.50927	2.85666		90	0.46817	0.46156	0.47714	0.57207	3.36239
91	0.55318	0.49032	0.50525	0.51015	2.85997		91	0.46776	0.46292	0.47927	0.57651	3.3623
92	0.55342	0.4902	0.50652	0.5106	2.8602		92	0.46858	0.4634	0.4818	0.57942	3.36579
93	0.55304	0.49127	0.50792	0.51035	2.86017		93	0.46791	0.46265	0.48363	0.58282	3.36758
94	0.55304	0.49146	0.50734	0.51228	2.86782		94	0.46833	0.46333	0.48346	0.58908	3.3734
95	0.55205	0.49101	0.50815	0.51368	2.87594		95	0.46804	0.46388	0.48761	0.5934	3.37956
96	0.55146	0.49104	0.50898	0.51472	2.87722		96	0.4672	0.46445	0.49229	0.59586	3.37635
97	0.55008	0.49124	0.50983	0.51679	2.88432		97	0.46701	0.46394	0.49603	0.59768	3.38179
98	0.5501	0.49068	0.51068	0.51717	2.88484		98	0.46746	0.46334	0.49776	0.60631	3.38528
99	0.54945	0.4913	0.51139	0.52127	2.89112		99	0.46661	0.46399	0.49884	0.61199	3.38981
100	0.54775	0.49047	0.51094	0.52445	2.89419		100	0.46673	0.46525	0.50069	0.61202	3.39004
101	0.54797	0.4908	0.51188	0.52734	2.89708		101	0.46599	0.46651	0.50646	0.61221	3.39086
102	0.54754	0.4916	0.51396	0.53022	2.89644		102	0.46611	0.46762	0.5083	0.61517	3.39365
103	0.54851	0.49161	0.51534	0.5329	2.89879		103	0.46725	0.46815	0.51066	0.6298	3.39323
104	0.5476	0.49024	0.51624	0.53515	2.8984		104	0.46803	0.47118	0.51845	0.64822	3.39616
105	0.54855	0.49067	0.51832	0.54094	2.89897		105	0.46788	0.47246	0.51984	0.65228	3.39539
106	0.54936	0.49021	0.51868	0.54801	2.90432		106	0.46862	0.47347	0.53132	0.65811	3.39853
107	0.55154	0.48963	0.52071	0.55359	2.90852		107	0.46857	0.47388	0.5396	0.6675	3.39691
108	0.54993	0.48931	0.52315	0.55688	2.90919		108	0.469	0.47581	0.53923	0.6839	3.39837
109	0.55049	0.48965	0.52389	0.56934	2.90869		109	0.46953	0.47792	0.54553	0.70157	3.39801
110	0.55018	0.49098	0.52569	0.57262	2.90952		110	0.46822	0.47945	0.54776	0.71401	3.40854
111	0.55022	0.4925	0.52694	0.59055	2.90787		111	0.4682	0.48078	0.55139	0.7254	3.40884
112	0.55018	0.49353	0.52693	0.60272	2.90798		112	0.46893	0.48263	0.56056	0.73684	3.41207
113	0.54825	0.49527	0.52791	0.61683	2.90519		113	0.46829	0.486	0.62892	0.80241	3.40845
114	0.54765	0.49643	0.52944	0.62318	2.9073		114	0.46908	0.48885	0.63427	0.84008	3.41602
115	0.54937	0.49842	0.53203	0.64849	2.90335		115	0.46867	0.49404	0.66341	0.88472	3.42397
116	0.54979	0.49954	0.53449	0.68197	2.90355		116	0.46985	0.49565	0.68248	0.9182	3.42456
117	0.54795	0.50092	0.53842	0.72994	2.90518		117	0.47123	0.49836	0.72907	0.92913	3.42584
118	0.55008	0.50258	0.54214	0.75445	2.90764		118	0.47129	0.50102	0.75335	0.9647	3.42763
119	0.54957	0.50338	0.54531	0.77073	2.91306		119	0.47187	0.50432	0.82241	1.01353	3.4275
120	0.55022	0.5041	0.55024	0.79305	2.91429		120	0.47228	0.50491	0.81473	0.99633	3.42953
121	0.54923	0.50654	0.55322	0.81213	2.91202		121	0.47149	0.50917	0.80915	1.02632	3.42928
121	0.54924	0.50829	0.55394	0.83387	2.91398		121	0.47234	0.50903	0.83426	1.02562	3.42898
122	0.548	0.50967	0.5623	0.83526	2.91769		122	0.47053	0.52159	0.84682	1.0469	3.43642
123	0.54993	0.51043	0.56728	0.81852	2.92094		123	0.4708	0.52324	0.87751	1.09164	3.43514
124	0.54915	0.51247	0.5756	0.8248	2.92178		124	0.47116	0.52696	0.92634	1.1028	3.44072
125	0.54998	0.5159	0.58147	0.8448	2.92453		125	0.47148	0.53052	0.91657	1.10071	3.4456
126	0.54933	0.51751	0.5881	0.84814	2.9254		126	0.47197	0.53622	0.92378	1.11094	3.44964
127	0.55038	0.5185	0.59718	0.87214	2.93328		127	0.47259	0.55637	0.96842	1.11687	3.44964
128	0.55117	0.51982	0.60985	0.86789	2.93198		128	0.47333	0.56178	0.99075	1.13877	3.44537
129	0.55253	0.52166	0.61007	0.86754	2.93479		129	0.47404	0.57189	1.03957	1.13842	3.44479
130	0.55146	0.5235	0.62273	0.88375	2.9297		130	0.47325	0.60931	1.03492	1.13464	3.44885
131	0.55126	0.52639	0.63012	0.88062	2.93418		131	0.4727	0.63267	1.02748	1.1442	3.44513
132	0.55178	0.53011	0.64644	0.88215	2.93164		132	0.47166	0.67104	1.03818	1.14909	3.44513
133	0.55125	0.53231	0.65466	0.88438	2.93327		133	0.472	0.70103	1.04818	1.15908	3.44851
134	0.55145	0.53601	0.67819	0.88131	2.92912		134	0.47291	0.69638	1.07887	1.1556	3.45583
135	0.55012	0.53645	0.69376	0.88159	2.93557		135	0.47265	0.69964	1.0784	1.15191	3.46203
136	0.55036	0.54109	0.70505	0.88357	2.93925		136	0.47352	0.6972	1.0784	1.15386	3.4643
137	0.54963	0.54844	0.71203	0.8796	2.94527		137	0.47337	0.71254	1.08026	1.15301	3.45799
138	0.54928	0.5565	0.73544	0.87407	2.94737		138	0.47403	0.71917	1.07654	1.14345	3.45644
139	0.54911	0.55871	0.76139	0.87239	2.95488		139	0.47512	0.70801	1.07701	1.14456	3.45404
140	0.5503	0.56507	0.78957	0.87344	2.95883		140	0.47515	0.72893	1.06887	1.14782	3.45614
141	0.54944	0.57104	0.8014	0.86684	2.96116		141	0.47443	0.77683	1.07236	1.14677	3.45544
142	0.54899	0.57914	0.81047	0.87221	2.96374		142	0.47448	0.83775	1.09061	1.14135	3.45986
143	0.54812	0.59116	0.83383	0.86841	2.96234		143	0.47346	0.88123	1.07666	1.14776	3.46439
144	0.5489	0.60242	0.84965	0.86672	2.96591		144	0.47434	0.8896	1.08945	1.14755	3.47326
145	0.54919	0.59968	0.85094	0.86737	2.96793		145	0.47335	0.90425	1.09991	1.1443	3.48225
146	0.54866	0.60431	0.83755	0.86137	2.96716		146	0.47403	0.90355	1.10856	1.14092	3.49134
147	0.54852	0.62344	0.84076	0.85071	2.9682		147	0.47329	0.88263	1.10772	1.13237	3.49041
148	0.5483	0.63257	0.83777	0.85211	2.9737		148	0.47376	0.88053	1.10214	1.12888	3.48971
149	0.54912	0.63495	0.84777	0.84649	2.97421		149	0.4738	0.8753	1.08575	1.12342	3.49169
150	0.54915	0.63204	0.84515	0.84239	2.97925		150	0.47508	0.87716	1.08715	1.11186	3.48761
151	0.54919	0.63995	0.84306	0.83817	2.98057		151	0.47425	0.88414	1.06924	1.10793	3.48505
152	0.54959	0.64838	0.84821	0.84061	2.98035		152	0.47572	0.88344	1.07148	1.11454	3.48392
153	0.55021	0.66363	0.85612	0.83628	2.98164		153	0.4748	0.9332	1.06213	1.11561	3.48041
154	0.55168	0.66224	0.85152	0.83761	2.98059		154	0.47582	0.98086	1.06631	1.11386	3.48163
155	0.55161	0.68121	0.85675	0.83202	2.98125		155	0.47558	0.98296	1.05829	1.10253	3.48419
156	0.55084	0.70279	0.85582	0.82551	2.98049		156	0.47584	0.9854	1.0608	1.10253	3.4771
157	0.5512	0.72139	0.86122	0.82328	2.9776		157	0.47535	0.98889	1.05359	1.09828	3.47515
158	0.55162	0.71692	0.86529	0.82252	2.9826		158	0.47628	0.99493	1.04922	1.09369	3.47794
159	0.55005	0.74157	0.86494	0.81708	2.99035		159	0.47666	1.02493	1.04751	1.08686	3.47395
160	0.54897	0.76164	0.8668	0.81692	2.99275		160	0.47702	1.02353	1.04647	1.0735	3.47425
161	0.54721	0.76212	0.86001	0.81173	2.99437		161	0.47786	1.01539	1.03707	1.07194	3.47526
162	0.54694	0.76366	0.85401	0.80884	2.99681		162	0.47833	1.00981	1.04231	1.0735	3.47818
163	0.54656	0.76812	0.85134	0.80056	3.00515		163	0.47868	0.99447	1.03003	1.06339	3.48473
164	0.54632	0.77649	0.84425	0.79931	3.00921		164	0.47882	0.98596	1.03096	1.05947	3.48466
165	0.5468	0.78979	0.84331	0.79759	3.0086		165	0.47884	0.9834	1.03719	1.05542	3.48652
166	0.5485	0.7878	0.84228	0.79384	3.00438		166	0.47796	0.97559	1.03178	1.04943	3.49126
167	0.54815	0.78865	0.83977	0.78763	3.00596		167	0.47831	0.96266	1.00911	1.05142	3.48957
168	0.54869	0.79674	0.84532	0.79307	3.00772		168	0.47853	0.95382	1.00214	1.04486	3.48838
169	0.55033	0.80135	0.84645	0.78853	3.01097		169	0.47869	0.96266	0.98699	1.04323	3.48604
170	0.55135	0.80867	0.8419	0.79594	3.00961		170	0.47871	0.97731	0.99102	1.05035	3.4868
171	0.55166	0.81146	0.84237	0.78966	3.00802		171	0.47929	0.99523	0.98973	1.04706	3.49049
172	0.55079	0.81458	0.84287	0.78138	3.00918		172	0.48047	0.99454	0.98238	1.04157	3.48677
173	0.54985	0.81881	0.83623	0.78171	3.00828		173	0.48187	0.99119	0.97471	1.02967	3.48831
174	0.54997	0.81333	0.83316	0.78226	3.00853		174	0.48188	0.98365	0.98657	1.02395	3.49535
175	0.54971	0.82271	0.83352	0.77666	3.01199		175	0.48106	0.98598	0.98145	1.01609	3.49814
176	0.54834	0.81731	0.8298	0.77162	3.00994		176	0.48109	0.99249	0.98823	1.01369	3.50387
177	0.54969	0.81219	0.82748	0.76459	3.01361		177	0.48092	0.99379	0.97862	0.99711	3.50238
178	0.54871	0.8109	0.82477	0.76288	3.01493		178	0.48055	0.98507	0.97782	0.99331	3.50071
179	0.54874	0.8108	0.82214	0.76531	3.01399		179	0.47932	0.98832	0.9761	0.98661	3.50199
180	0.5476	0.81318	0.82411	0.76692	3.01782		180	0.47921	0.99167	0.97596	0.99242	3.50547
181	0.5489	0.81533	0.82295	0.76274	3.02222		181	0.47968	1.00376	0.97177	0.98861	3.50571
182	0.54955	0.80617	0.81298	0.75975	3.02647		182	0.48055	1.00074	0.96689	0.99016	3.50207
183	0.5501	0.81198	0.80992	0.75756	3.02779		183	0.47949	1.00248	0.96131	0.97944	3.50187
184	0.54875	0.81849	0.80938	0.75385	3.02498		184	0.4801	1.00351	0.95526	0.98385	3.50443
185	0.55002	0.8185	0.8062	0.75161	3.02537		185	0.48081	1.00281	0.95108	0.97479	3.50973
186	0.54962	0.8237	0.79975	0.74437	3.02569		186	0.48199	0.99677	0.94786	0.97533	3.51124
187	0.55184	0.81897	0.79609	0.73779	3.02935		187	0.48288	0.98644	0.94152	0.97098	3.51224
188	0.55069	0.81254	0.79362	0.7337	3.02803		188	0.4821	0.97268	0.94361	0.96796	3.50927
189	0.54928	0.82179	0.79379	0.72962	3.029		189	0.48147	0.97059	0.95617	0.95943	3.51413
190	0.54982	0.82418	0.7949	0.72723	3.02879		190	0.48311	0.96326	0.95431	0.9566	3.51139
191	0.54905	0.81651	0.79087	0.72847	3.03217		191	0.48355	0.95438	0.94578	0.94747	3.51395
192	0.54775	0.81125	0.7918	0.72717	3.0388		192	0.483	0.95333	0.93602	0.94763	3.51032
193	0.54774	0.81023	0.79434	0.72481	3.04265		193	0.48156	0.94566	0.93412	0.93403	3.51125
194	0.54797	0.81674	0.78642	0.72191	3.04546		194	0.48059	0.93543	0.92363	0.9216	3.50942
195	0.54894	0.82103	0.78633	0.72127	3.04556		195	0.48102	0.94324	0.91902	0.91602	3.50843
196	0.55047	0.81959	0.78417	0.71896	3.04461		196	0.48152	0.94778	0.90995	0.91199	3.51244
197	0.5512	0.81286	0.77861	0.71893	3.04813		197	0.48016	0.95336	0.90693	0.91478	3.51418
198	0.55183	0.81303	0.77875	0.70974	3.0476		198	0.47831	0.94945	0.92081	0.91096	3.5086
199	0.55198	0.81313	0.77344	0.7075	3.04981		199	0.47937	0.94236	0.92476	0.89924	3.51363
200	0.55334	0.81197	0.7667	0.71084	3.0551		200	0.48107	0.94654	0.91876	0.89994	3.51143
201	0.55205	0.80495	0.76687	0.70833	3.05746		201	0.48104	0.95468	0.91291	0.90605	3.50839
202	0.55092	0.80351	0.76172	0.70373	3.06064		202	0.48118	0.9385	0.90207	0.90129	3.51165
203	0.54941	0.7993	0.75935	0.70638	3.06127		203	0.48159	0.93313	0.89754	0.89218	3.50647
204	0.54752	0.7957	0.75543	0.70382	3.05925		204	0.48246	0.91523	0.89172	0.87289	3.50145
205	0.5477	0.79991	0.75361	0.70644	3.06192		205	0.48254	0.91802	0.87894	0.87305	3.50591
206	0.54834	0.79994	0.75213	0.70251	3.06049		206	0.48191	0.9115	0.87777	0.87564	3.50545
207	0.54676	0.79746	0.75384	0.69859	3.0554		207	0.48056	0.89197	0.87703	0.87184	3.51008
208	0.54704	0.80029	0.75436	0.69608	3.05587		208	0.48081	0.89825	0.87767	0.86043	3.51465
209	0.5485	0.79382	0.75311	0.695	3.05694		209	0.47977	0.91144	0.87567	0.86111	3.51605
210	0.54867	0.79158	0.75316	0.68677	3.05613		210	0.48029	0.90344	0.87435	0.85983	3.51681
211	0.54904	0.79214	0.75048	0.68817	3.06126		211	0.48034	0.90646	0.8697	0.86433	3.51745
212	0.54876	0.78567	0.74575	0.68492	3.06283		212	0.48197	0.91064	0.86435	0.85566	3.51368
213	0.54838	0.78464	0.74522	0.68728	3.06415		213	0.4823	0.91622	0.84552	0.85335	3.5108
214	0.5487	0.78239	0.73794	0.68479	3.06935		214	0.4834	0.92599	0.83296	0.84908	3.50905
215	0.54743	0.77158	0.73515	0.68521	3.06855		215	0.48309	0.90193	0.82654	0.85071	3.50557
216	0.54766	0.7771	0.73142	0.68446	3.06971		216	0.48458	0.89367	0.82794	0.84328	3.50431
217	0.54816	0.77376	0.72593	0.68405	3.07383		217	0.48416	0.89181	0.8145	0.84096	3.50617
218	0.54742	0.76871	0.72369	0.68184	3.07338		218	0.48411	0.88477	0.81645	0.83792	3.50753
219	0.54647	0.76697	0.72605	0.68101	3.07512		219	0.48354	0.87062	0.81017	0.82932	3.50771
220	0.54845	0.76869	0.72097	0.67848	3.0754		220	0.48238	0.86295	0.80599	0.82284	3.50938
221	0.54935	0.76971	0.72731	0.67902	3.07363		221	0.48133	0.84272	0.80262	0.82254	3.5098
222	0.54901	0.77056	0.72204	0.67532	3.07061		222	0.48161	0.84376	0.81052	0.81394	3.51143
223	0.54704	0.7644	0.71926	0.67415	3.07343		223	0.48139	0.84376	0.80395	0.80993	3.51296
224	0.54625	0.76196	0.71991	0.6722	3.07453		224	0.48036	0.83842	0.80267	0.80528	3.51468
225	0.54749	0.76435	0.72551	0.67329	3.07705		225	0.48094	0.83755	0.78788	0.80719	3.51771
226	0.54712	0.769	0.72472	0.67627	3.07399		226	0.48163	0.84147	0.79207	0.80952	3.51771
227	0.54624	0.76231	0.72664	0.67741	3.0756		227	0.48393	0.84682	0.80148	0.80735	3.52252
228	0.54537	0.75847	0.71763	0.67431	3.07959		228	0.48574	0.85798	0.78997	0.80961	3.52419
229	0.54682	0.76162	0.72355	0.67059	3.08365		229	0.48578	0.86035	0.76867	0.81339	3.52157
230	0.54679	0.76181	0.72778	0.66881	3.08393		230	0.48609	0.855	0.75746	0.80938	3.52045
231	0.5472	0.7648	0.72916	0.66414	3.08522		231	0.48829	0.849	0.75153	0.81285	3.5171
232	0.54626	0.75827	0.72194	0.65929	3.08454		232	0.48806	0.8404	0.74791	0.80368	3.51815
233	0.54832	0.75393	0.7153	0.65478	3.08713		233	0.48854	0.84319	0.73535	0.80252	3.52007
234	0.54877	0.75115	0.71578	0.64536	3.09133		234	0.48672	0.84645	0.71715	0.79987	3.51833
235	0.54927	0.74825	0.71741	0.64083	3.09341		235	0.48643	0.8468	0.73296	0.78938	3.51588
236	0.55035	0.73983	0.70848	0.63798	3.09466		236	0.48799	0.85628	0.73914	0.77217	3.51816
237	0.55143	0.7346	0.70476	0.63767	3.09574		237	0.48794	0.8421	0.73705	0.77147	3.52039
238	0.55303	0.73147	0.70058	0.64052	3.09575		238	0.48718	0.85029	0.73456	0.76754	3.52493
239	0.5547	0.73438	0.70064	0.63867	3.09789		239	0.48776	0.85726	0.7346	0.76618	3.52363
							240	0.48747	0.84534	0.73759	0.76089	3.52718

## Sheet: Fig. 3 & Fig. S4
All raw data used in Fig. 3 is available in the XXXXX database under accession number XXXXX.
The reference data sets used for unselected naïve and memory repertoires can be found at:
https://doi.org/10.1073/pnas.1525510113
Large-scale sequence and structural comparisons of human naive and antigen-experienced antibody repertoires
Brandon J. DeKosky, Oana I. Lungu, Daechan Park, Erik L. Johnson, Wissam Charab, Constantine Chrysostomou, Daisuke Kuroda, Andrew D. Ellington, Gregory C. Ippolito, Jeffrey J. Gray, and George Georgiou
The reference data set used for SARS-CoV-2 S-specific memory B cells can be found at:
https://doi.org/10.1126/sciimmunol.abg6916
Prolonged evolution of the human B cell response to SARS-CoV-2 infection.
Sakharkar M, Rappazzo CG, Wieland-Alter WF, Hsieh CL, Wrapp D, Esterman ES, Kaku CI, Wec AZ, Geoghegan JC, McLellan JS, Connor RI, Wright PF, Walker LM.

## Sheet: Fig. 4A
The source data can be found at:
https://doi.org/10.1126/science.abc5902
Brouwer, Caniels, Van Der Straten et al., 2020 Science

[truncated: 18 more sheets: Fig. 4B, Fig. 4C, Fig. 4D, Fig. 4E, Fig. 4F, Fig. 4G, Fig. 4H, Fig. S1E, Fig. S2B, Fig. S2C, Fig. S2D, Fig. S2E-F, Fig. S3B, Fig. S3C-D, Fig. S5A, Fig. S6A, Fig. S6E, Fig. S6F]
